# Supplementary material for: 4-Ethyl-1-(4-methyl­benzyl­idene)thio­semicarbazide
Source: Acta Crystallogr Sect E Struct Rep Online. 2010 May 22;66(Pt 6):o1399. doi: 10.1107/S1600536810017988 (PMC2979434; doi:10.1107/S1600536810017988)
Supplement: Supplementary file 2 [file e-66-o1399-Isup2.hkl]

# 
# h,k,l, Fc-squared, Fo-squared, sigma(Fo-squared) and status flag 
# 
data_I
_shelx_title ' 11 in P2(1)/c' 
_shelx_refln_list_code          4 
_shelx_F_calc_maximum      157.57 
_exptl_crystal_F_000       472.00 
_reflns_d_resolution_high  0.7698 
 
loop_ 
 _symmetry_equiv_pos_as_xyz 
 'x, y, z' 
 '-x, y+1/2, -z+1/2' 
 '-x, -y, -z' 
 'x, -y-1/2, z-1/2' 
 
_cell_length_a     8.5777 
_cell_length_b    13.6196 
_cell_length_c    10.3639 
_cell_angle_alpha  90.000 
_cell_angle_beta   90.000 
_cell_angle_gamma  90.000 
 
_shelx_F_squared_multiplier     1.000 
 
loop_ 
 _refln_index_h 
 _refln_index_k 
 _refln_index_l 
 _refln_F_squared_calc 
 _refln_F_squared_meas 
 _refln_F_squared_sigma 
 _refln_observed_status 
   2   0   0     2483.98     2802.76     29.09 o 
   3   0   0      442.30      399.08      5.60 o 
   4   0   0       74.91       98.61      2.34 o 
   5   0   0      114.55       98.51      2.84 o 
   6   0   0      512.92      498.11      9.57 o 
   7   0   0       50.00       54.62      3.13 o 
   8   0   0       14.50       12.48      1.85 o 
   9   0   0        0.38       -0.70      1.57 o 
  10   0   0        2.20        1.74      1.39 o 
   2   1   0        0.22        1.59      0.82 o 
   3   1   0      465.25      450.37      3.58 o 
   4   1   0     1333.51     1262.04     13.65 o 
   5   1   0       51.45       49.56      1.34 o 
   6   1   0      664.76      720.23      7.67 o 
   7   1   0       37.01       41.25      1.96 o 
   8   1   0       12.01       10.17      1.23 o 
   9   1   0        0.14        0.14      0.87 o 
  10   1   0        0.41        0.54      1.91 o 
   1   2   0     1316.22     1218.55     24.10 o 
   2   2   0      490.51      522.93     17.51 o 
   3   2   0      329.42      347.15      4.07 o 
   4   2   0        2.57        4.71      1.14 o 
   5   2   0       50.52       65.31      1.23 o 
   6   2   0       79.27       83.66      1.63 o 
   7   2   0      120.18      129.59      9.35 o 
   8   2   0       21.30       22.26      2.16 o 
   9   2   0        0.00       -1.35      1.76 o 
  10   2   0        0.11        0.20      2.26 o 
   1   3   0     3581.13     3727.41     41.03 o 
   2   3   0      993.14     1048.15     12.29 o 
   3   3   0        0.30        0.11      0.48 o 
   4   3   0      601.83      638.37     14.22 o 
   5   3   0        1.63        1.62      1.38 o 
   6   3   0      243.49      296.92      5.14 o 
   7   3   0      226.41      245.78      5.12 o 
   8   3   0        6.46        3.66      1.93 o 
   9   3   0        5.65        6.99      2.25 o 
  10   3   0        0.71       -1.71      1.84 o 
   0   4   0    11429.50    12138.35    221.10 o 
   1   4   0     7867.02     8376.91    122.03 o 
   2   4   0        0.57        0.30      1.05 o 
   3   4   0     1340.98     1269.03     14.68 o 
   4   4   0      139.15      141.19      2.13 o 
   5   4   0      213.64      197.03      4.15 o 
   6   4   0      206.80      217.33      5.20 o 
   7   4   0       39.83       36.94      2.45 o 
   8   4   0        1.40        2.55      1.54 o 
   9   4   0        0.05        1.41      1.92 o 
  10   4   0        0.00        0.35      1.82 o 
   1   5   0      570.45      557.34      6.64 o 
   2   5   0      367.38      353.32      5.23 o 
   3   5   0      341.31      393.71      6.54 o 
   4   5   0      159.72      137.44      3.88 o 
   5   5   0      291.89      294.16      3.51 o 
   6   5   0       30.79       28.89      2.27 o 
   7   5   0       59.38       66.57      2.62 o 
   8   5   0       36.79       35.73      3.19 o 
   9   5   0        0.18       -0.93      1.50 o 
  10   5   0        0.34        0.38      1.94 o 
   0   6   0      718.32      671.75     11.79 o 
   1   6   0      434.15      414.31      6.15 o 
   2   6   0        5.88        6.63      2.30 o 
   3   6   0       88.52       88.81      3.34 o 
   4   6   0        1.14        0.23      1.66 o 
   5   6   0      505.36      475.69      5.55 o 
   6   6   0       84.11       89.32      3.49 o 
   7   6   0        2.35        3.28      2.14 o 
   8   6   0        0.10        0.83      1.45 o 
   9   6   0        0.04       -0.64      1.71 o 
  10   6   0        0.00        0.95      1.89 o 
   1   7   0      852.58      823.06     11.24 o 
   2   7   0      129.40      122.96      3.55 o 
   3   7   0      198.93      191.92      4.04 o 
   4   7   0       56.80       59.87      3.11 o 
   5   7   0      157.22      155.23      2.76 o 
   6   7   0        7.90       11.26      2.60 o 
   7   7   0      121.73      134.30      4.57 o 
   8   7   0        0.28        0.76      1.83 o 
   9   7   0        5.86        4.36      2.43 o 
  10   7   0        1.23        1.45      2.13 o 
   0   8   0      587.32      561.85     14.33 o 
   1   8   0      127.01      127.19      4.87 o 
   2   8   0      118.60       88.08      4.46 o 
   3   8   0        2.48        1.83      2.33 o 
   4   8   0        0.72        4.34      3.08 o 
   5   8   0      167.66      175.28      5.62 o 
   6   8   0       25.71       18.66      3.90 o 
   7   8   0        5.38        5.29      2.17 o 
   8   8   0       11.43       13.96      3.44 o 
   9   8   0        6.94        7.57      2.46 o 
   1   9   0       16.50       18.85      3.14 o 
   2   9   0       16.65       21.61      3.90 o 
   3   9   0       55.40       58.00      4.83 o 
   4   9   0      256.53      251.64      6.43 o 
   5   9   0      250.06      278.27      8.10 o 
   6   9   0        4.04        3.49      2.10 o 
   7   9   0        1.24       -1.70      2.81 o 
   8   9   0       12.64        8.27      3.19 o 
   9   9   0        9.69       12.71      3.72 o 
   0  10   0      151.45      144.27      6.64 o 
   1  10   0       27.36       30.16      3.84 o 
   2  10   0       43.33       40.84      4.84 o 
   3  10   0        3.02        6.93      3.69 o 
   4  10   0      610.12      609.95     11.32 o 
   5  10   0      260.56      280.55      9.20 o 
   6  10   0        8.39        4.14      1.89 o 
   7  10   0        1.13        3.55      2.57 o 
   8  10   0        0.34        1.80      2.13 o 
   9  10   0        0.00       -0.82      1.95 o 
   1  11   0      156.79      167.27      5.96 o 
   2  11   0      635.83      674.97     15.24 o 
   3  11   0       23.98       26.11      3.63 o 
   4  11   0      213.68      223.51      7.71 o 
   5  11   0       40.55       44.54      8.08 o 
   6  11   0        0.91        1.31      1.51 o 
   7  11   0        4.37        4.99      2.60 o 
   8  11   0        3.45        3.01      2.08 o 
   0  12   0       66.60       73.98      7.14 o 
   1  12   0        2.72        1.04      2.87 o 
   2  12   0       85.06       91.41      5.29 o 
   3  12   0        2.43        3.68      2.67 o 
   4  12   0       12.07        6.25      3.25 o 
   5  12   0        1.36        1.80      2.54 o 
   6  12   0        7.07        5.33      2.53 o 
   7  12   0        0.45       -0.99      2.57 o 
   8  12   0        8.97        6.04      3.95 o 
   1  13   0        1.64        3.22      3.11 o 
   2  13   0        0.04       -0.15      2.89 o 
   3  13   0       34.36       29.20      6.16 o 
   4  13   0       19.87       10.28      6.18 o 
   5  13   0        0.20        0.89      3.20 o 
   6  13   0       16.81       11.88      3.55 o 
   7  13   0        0.17        0.27      2.79 o 
   0  14   0       45.15       51.77      7.03 o 
   1  14   0       17.10       12.70      4.38 o 
   2  14   0       15.33       10.69      3.41 o 
   3  14   0       42.24       23.97     10.97 o 
   4  14   0       82.65       56.23     11.91 o 
   5  14   0       27.14       10.81      7.03 o 
   6  14   0        8.25        6.93      2.61 o 
   1  15   0       45.76       48.21      5.71 o 
   2  15   0       35.75       35.60      4.78 o 
   3  15   0        0.13       -2.08      3.72 o 
   4  15   0       14.29        7.86      4.40 o 
   5  15   0        8.80        5.68      3.20 o 
   0  16   0        0.91       -1.84      3.87 o 
   1  16   0        0.24        2.66      3.05 o 
   2  16   0        0.56       -0.58      4.09 o 
   3  16   0       10.59        6.11      4.37 o 
   4  16   0        3.47        0.30      1.20 o 
   1  17   0        1.04        3.03      3.89 o 
   2  17   0        3.16        5.96      5.00 o 
   3  17   0        0.05       -3.22      3.22 o 
 -10   1   1        2.41        1.74      1.57 o 
  -9   1   1        8.39        3.55      1.03 o 
  -8   1   1       35.49       40.80      1.65 o 
  -7   1   1       27.79       30.80      1.91 o 
  -6   1   1       61.06       64.61      1.69 o 
  -5   1   1      262.80      253.12      2.50 o 
  -4   1   1       93.01       87.84      1.67 o 
  -3   1   1      159.58      128.50      1.64 o 
  -2   1   1      322.76      290.67      7.78 o 
  -1   1   1     1691.63     1725.53     21.16 o 
   1   1   1     1812.94     1878.05     26.53 o 
   2   1   1      632.13      611.18      5.42 o 
   3   1   1     1539.35     1536.32     23.48 o 
   4   1   1     1366.38     1500.81     14.46 o 
   5   1   1     1219.56     1297.81     12.50 o 
   6   1   1       70.40       65.28      1.83 o 
   7   1   1       40.84       43.46      2.84 o 
   8   1   1        2.16        2.07      1.09 o 
   9   1   1        2.80        2.59      1.34 o 
  10   1   1        9.47       10.49      3.22 o 
 -11   2   1        1.90       -5.91      6.44 o 
 -10   2   1        0.40       -0.52      1.74 o 
  -9   2   1        0.45        1.57      1.68 o 
  -8   2   1      124.06      127.92      2.96 o 
  -7   2   1      184.67      180.68      9.76 o 
  -6   2   1      275.02      282.57     15.85 o 
  -5   2   1        0.58        0.52      0.57 o 
  -4   2   1       14.31       16.03      1.48 o 
  -3   2   1      186.09      196.40      3.34 o 
  -2   2   1    24827.56    24445.33    423.03 o 
  -1   2   1    14357.46    14394.14    165.69 o 
   0   2   1      143.87      113.98      1.51 o 
   1   2   1     4224.29     4451.73     79.67 o 
   2   2   1      293.41      303.41      4.26 o 
   3   2   1       14.45       24.37      1.95 o 
   4   2   1     1878.23     1968.92     30.17 o 
   5   2   1      688.87      758.85      6.52 o 
   6   2   1        8.09       11.93      1.73 o 
   7   2   1        8.14       10.31      2.22 o 
   8   2   1       12.63       14.46      1.91 o 
   9   2   1       12.39       14.15      2.16 o 
  10   2   1        5.43        0.52      2.09 o 
  11   2   1        1.46        1.74      2.09 o 
 -10   3   1        4.90        1.15      3.42 o 
  -9   3   1       30.70       35.64      2.69 o 
  -8   3   1       12.18       16.57      1.78 o 
  -7   3   1      211.78      232.02      6.03 o 
  -6   3   1      211.82      209.31      6.25 o 
  -5   3   1        1.29        0.82      1.81 o 
  -4   3   1       17.22       31.38      2.14 o 
  -3   3   1      175.70      176.26      3.76 o 
  -2   3   1     7468.30     7890.41     81.27 o 
  -1   3   1     3440.37     3685.62     39.67 o 
   0   3   1     4979.58     5156.58     56.76 o 
   1   3   1      208.19      186.11      4.09 o 
   2   3   1       88.80       67.74      1.87 o 
   3   3   1      418.59      415.01      3.56 o 
   4   3   1      128.43      112.84      2.19 o 
   5   3   1       39.73       55.93      1.49 o 
   6   3   1      106.18      102.43      2.26 o 
   7   3   1       31.68       44.48      2.60 o 
   8   3   1        1.82        2.04      1.52 o 
   9   3   1        0.71        1.84      1.77 o 
  10   3   1        5.92        9.40      2.23 o 
 -10   4   1        0.33        1.92      1.41 o 
  -9   4   1        3.70        5.73      2.13 o 
  -8   4   1       34.60       37.52      2.85 o 
  -7   4   1      259.65      273.71      6.04 o 
  -6   4   1        0.53       -1.08      2.37 o 
  -5   4   1       49.02       41.83      3.27 o 
  -4   4   1      426.20      444.86      7.80 o 
  -3   4   1       44.43       39.24      1.12 o 
  -2   4   1     1500.80     1570.03     17.00 o 
  -1   4   1     6690.38     7365.98     86.12 o 
   0   4   1       83.76       72.03      2.58 o 
   1   4   1      816.11      695.54      9.21 o 
   2   4   1     1047.39      985.45     10.74 o 
   3   4   1      191.08      150.84      2.73 o 
   4   4   1      248.94      258.97      3.23 o 
   5   4   1       34.66       42.14      1.72 o 
   6   4   1       13.12        8.05      0.99 o 
   7   4   1        0.09        0.05      1.10 o 
   8   4   1        1.09        0.23      0.97 o 
   9   4   1        0.91       -0.52      1.83 o 
  10   4   1        3.53        3.10      1.95 o 
 -10   5   1        6.86        8.85      2.48 o 
  -9   5   1       21.18       25.29      2.82 o 
  -8   5   1       85.12      100.57      2.96 o 
  -7   5   1        0.49        1.74      1.44 o 
  -6   5   1      110.01      121.25      4.57 o 
  -5   5   1        2.17        1.46      3.25 o 
  -4   5   1      101.58      108.02      3.45 o 
  -3   5   1       17.55       13.61      1.97 o 
  -2   5   1       82.92       71.87      2.81 o 
  -1   5   1      433.67      378.14      5.48 o 
   0   5   1     1344.62     1210.02     13.59 o 
   1   5   1        0.16        0.72      1.32 o 
   2   5   1     1301.55     1269.62     14.61 o 
   3   5   1       11.23       15.51      2.38 o 
   4   5   1      247.99      294.96      3.31 o 
   5   5   1      256.98      246.62      3.22 o 
   6   5   1       26.15       30.99      1.55 o 
   7   5   1        5.22        5.03      2.05 o 
   8   5   1       15.51       16.81      2.34 o 
   9   5   1        5.60        6.90      2.44 o 
  10   5   1        1.98        3.59      4.49 o 
 -10   6   1        5.63        8.75      2.17 o 
  -9   6   1        0.15       -0.19      1.58 o 
  -8   6   1        0.62        2.83      1.94 o 
  -7   6   1      144.72      149.45      5.20 o 
  -6   6   1      396.60      426.61      8.68 o 
  -5   6   1       13.94       21.46      4.99 o 
  -4   6   1      427.64      387.41      7.25 o 
  -3   6   1     1538.46     1430.01     17.44 o 
  -2   6   1     3794.08     3892.18     44.14 o 
  -1   6   1      196.39      203.38      4.85 o 
   0   6   1      584.23      567.99      6.95 o 
   1   6   1       33.78       23.60      1.87 o 
   2   6   1       40.42       51.00      3.08 o 
   3   6   1      317.34      316.04      5.94 o 
   4   6   1      330.81      341.32      5.49 o 
   5   6   1       89.26       93.91      2.26 o 
   6   6   1        0.95        1.91      0.79 o 
   7   6   1        0.01        1.12      1.62 o 
   8   6   1        0.90        0.58      1.24 o 
   9   6   1        4.18        6.09      1.96 o 
  10   6   1        3.92        6.85      2.99 o 
 -10   7   1        5.66        5.05      2.89 o 
  -9   7   1        4.57        1.49      2.04 o 
  -8   7   1        0.84        1.09      2.12 o 
  -7   7   1      111.94      122.19      7.54 o 
  -6   7   1      487.59      501.89     10.73 o 
  -5   7   1      148.78      154.52      6.86 o 
  -4   7   1      206.24      193.83      5.07 o 
  -3   7   1      825.06      829.01     12.11 o 
  -2   7   1      676.99      666.08      9.31 o 
  -1   7   1        5.12        8.29      2.26 o 
   0   7   1       11.48       18.96      2.79 o 
   1   7   1       55.01       61.59      3.15 o 
   2   7   1        0.16       -0.54      2.35 o 
   3   7   1       44.26       35.47      2.78 o 
   4   7   1       55.51       62.72      3.90 o 
   5   7   1       36.30       38.35      1.67 o 
   6   7   1        3.51        4.54      1.11 o 
   7   7   1        8.05        6.85      1.10 o 
   8   7   1        0.42        2.37      1.93 o 
   9   7   1        3.16        5.51      1.94 o 
  10   7   1        3.63        2.50      1.98 o 
  -9   8   1       13.21        9.96      2.59 o 
  -8   8   1        7.03        6.00      3.20 o 
  -7   8   1       47.03       55.36      4.87 o 
  -6   8   1      184.06      198.96      6.71 o 
  -5   8   1        5.76        6.70      3.68 o 
  -4   8   1      304.13      320.80      7.33 o 
  -3   8   1       48.30       57.37      4.46 o 
  -2   8   1      489.84      504.32      7.76 o 
  -1   8   1      284.88      301.45      6.12 o 
   0   8   1      291.00      321.41      6.17 o 
   1   8   1      170.51      154.06      4.11 o 
   2   8   1       35.85       45.04      3.70 o 
   3   8   1      280.68      265.80      7.74 o 
   4   8   1      259.78      269.84      7.32 o 
   5   8   1        0.02        1.31      1.75 o 
   6   8   1       35.13       36.12      1.43 o 
   7   8   1        2.44        2.28      0.56 o 
   8   8   1        0.45        1.57      2.10 o 
   9   8   1        1.82        2.47      1.65 o 
  -9   9   1        3.75        1.94      1.88 o 
  -8   9   1       12.91       13.17      2.85 o 
  -7   9   1        6.91        1.86      2.07 o 
  -6   9   1       57.18       68.07      5.46 o 
  -5   9   1        3.15        2.73      1.44 o 
  -4   9   1       68.47       76.27      5.69 o 
  -3   9   1      194.75      199.79      6.17 o 
  -2   9   1       96.67       84.61      4.57 o 
  -1   9   1       80.45       75.92      4.23 o 
   0   9   1      873.17      905.35     12.84 o 
   1   9   1      185.24      199.66      6.31 o 
   2   9   1      270.59      252.07      5.84 o 
   3   9   1      199.31      206.70      6.05 o 
   4   9   1       24.74       22.90      3.55 o 
   5   9   1      164.09      170.92      5.12 o 
   6   9   1       14.46       11.65      1.12 o 
   7   9   1       16.53       13.93      1.02 o 
   8   9   1       12.93       12.77      2.26 o 
   9   9   1        3.50        2.59      2.96 o 
  -9  10   1        3.77        2.82      2.52 o 
  -8  10   1        2.63       -1.59      2.14 o 
  -7  10   1       22.01       11.95      6.28 o 
  -6  10   1        2.18        0.80      3.06 o 
  -5  10   1       23.29       16.75      1.64 o 
  -4  10   1       42.91       45.85      4.42 o 
  -3  10   1        0.00        1.15      2.89 o 
  -2  10   1       82.01       82.90      5.01 o 
  -1  10   1      139.56      134.97      5.59 o 
   0  10   1      131.57      134.50      6.14 o 
   1  10   1       78.66       92.74      4.95 o 
   2  10   1       14.84       14.40      3.45 o 
   3  10   1       36.09       41.99      3.80 o 
   4  10   1       10.06        7.49      2.54 o 
   5  10   1       23.58       23.98      2.61 o 
   6  10   1        3.14        3.02      1.10 o 
   7  10   1        0.28        1.40      1.75 o 
   8  10   1        1.72       -0.32      4.94 o 
   9  10   1        5.03        6.04      3.55 o 
  -8  11   1        3.96        1.56      2.41 o 
  -7  11   1       10.11        5.41      3.26 o 
  -6  11   1       28.46       10.43      8.08 o 
  -5  11   1       67.81       59.02      4.07 o 
  -4  11   1        7.55        6.70      2.73 o 
  -3  11   1      103.28      115.90      6.37 o 
  -2  11   1        6.83        6.33      2.82 o 
  -1  11   1        4.48        6.51      4.05 o 
   0  11   1        8.28        8.09      3.46 o 
   1  11   1        2.85        4.48      3.70 o 
   2  11   1       20.04       24.00      3.66 o 
   3  11   1       12.77       15.92      3.15 o 
   4  11   1       39.14       40.97      4.61 o 
   5  11   1        2.47        3.27      1.81 o 
   6  11   1        0.31       -0.40      1.07 o 
   7  11   1       46.79       44.48      3.40 o 
   8  11   1        0.10       -2.25      2.25 o 
  -8  12   1        3.48       -0.71      3.09 o 
  -7  12   1        4.98        3.83      3.21 o 
  -6  12   1       38.99       36.30      4.43 o 
  -5  12   1       17.69        8.96      3.05 o 
  -4  12   1        2.51        0.71      0.99 o 
  -3  12   1       36.42       32.37      5.58 o 
  -2  12   1       43.83       48.35      4.08 o 
  -1  12   1       59.68       61.71      4.83 o 
   0  12   1        0.18        4.88      3.21 o 
   1  12   1        0.74        0.79      2.63 o 
   2  12   1      153.22      150.70      6.73 o 
   3  12   1      268.44      286.62      7.05 o 
   4  12   1       71.11       81.85      6.62 o 
   5  12   1        5.38        2.93      2.25 o 
   6  12   1        1.82        1.85      2.03 o 
   7  12   1        5.69        9.38      3.89 o 
   8  12   1        0.62        0.71      2.13 o 
  -7  13   1        0.03       -3.61      3.61 o 
  -6  13   1        9.56        9.96      5.37 o 
  -5  13   1        0.32        1.86      1.12 o 
  -4  13   1       31.07       26.59      3.97 o 
  -3  13   1       43.22       41.71      8.55 o 
  -2  13   1        2.38        0.15      2.55 o 
  -1  13   1       20.82       19.64      4.52 o 
   0  13   1      145.93      153.48      7.48 o 
   1  13   1       73.69       83.19      5.08 o 
   2  13   1       98.58       99.12      5.59 o 
   3  13   1      288.10      308.99      7.71 o 
   4  13   1        0.06       -0.93      1.93 o 
   5  13   1       12.65        9.96      3.20 o 
   6  13   1        2.24        1.34      2.46 o 
   7  13   1        3.37        3.90      2.56 o 
  -6  14   1        0.07       -3.33      3.48 o 
  -5  14   1       20.06       13.53      6.30 o 
  -4  14   1       10.99        8.47      2.04 o 
  -3  14   1        9.33        2.24      2.68 o 
  -2  14   1        1.00        1.45      2.99 o 
  -1  14   1        6.71        7.47      3.56 o 
   0  14   1        3.28        3.31      2.92 o 
   1  14   1        0.21        1.02      3.41 o 
   2  14   1       16.32       17.03      5.49 o 
   3  14   1        5.51        3.11      2.28 o 
   4  14   1        7.43        5.71      2.67 o 
   5  14   1        0.13       -0.14      2.37 o 
   6  14   1        6.07        2.16      2.78 o 
  -5  15   1        5.82        4.13      3.37 o 
  -4  15   1        6.58        4.08      2.10 o 
  -3  15   1        7.27        6.52      1.75 o 
  -2  15   1        6.54        5.26      2.96 o 
  -1  15   1        0.41        0.38      2.91 o 
   0  15   1        0.08        2.23      2.86 o 
   1  15   1        9.02        6.98      4.17 o 
   2  15   1        4.04        3.81      2.29 o 
   3  15   1        0.06        2.02      2.06 o 
   4  15   1        2.23        3.70      2.67 o 
   5  15   1        2.33        2.42      3.71 o 
  -4  16   1        1.54        0.98      1.84 o 
  -3  16   1        0.70        0.57      1.78 o 
  -2  16   1       10.65        9.99      3.85 o 
  -1  16   1        0.01       -0.41      1.64 o 
   0  16   1        6.27        3.84      3.39 o 
   1  16   1        1.16        1.47      2.13 o 
   2  16   1       61.23       64.27      3.79 o 
   3  16   1       27.63       26.58      4.20 o 
   4  16   1        5.53        3.80      2.92 o 
  -2  17   1        0.61        1.43      2.63 o 
  -1  17   1        9.52       10.89      2.49 o 
   0  17   1       17.72       20.83      2.90 o 
   1  17   1        4.71        6.13      2.55 o 
   2  17   1       29.18       30.63      4.14 o 
  -9   0   2      266.44      264.24      6.44 o 
  -8   0   2      482.54      563.41     13.57 o 
  -7   0   2       27.70       25.75      2.09 o 
  -6   0   2       33.40       35.75      2.04 o 
  -5   0   2        3.21        1.57      4.00 o 
  -4   0   2     1181.23     1170.03     26.09 o 
  -3   0   2     1504.16     1475.32     26.96 o 
  -2   0   2     1182.56     1188.48     15.64 o 
  -1   0   2       87.97       80.62      2.34 o 
   0   0   2       98.06       56.50      1.25 o 
   1   0   2      568.04      553.99     17.99 o 
   2   0   2     2701.72     3044.95     32.22 o 
   3   0   2      742.95      791.61      9.50 o 
   4   0   2      265.74      299.58      3.49 o 
   5   0   2       18.04       12.66      2.18 o 
   6   0   2       86.65       77.66      2.34 o 
   7   0   2       85.57      100.44      8.96 o 
   8   0   2       59.37       57.75      2.61 o 
   9   0   2       10.42        9.57      2.61 o 
  10   0   2       14.35       11.83      2.61 o 
  -9   1   2        1.02        0.16      0.74 o 
  -8   1   2       44.26       41.94      1.47 o 
  -7   1   2        1.35        1.08      0.79 o 
  -6   1   2       68.13       66.21      1.80 o 
  -5   1   2      130.23      132.54      2.17 o 
  -4   1   2      236.42      271.09      4.39 o 
  -3   1   2        3.05        2.21      1.11 o 
  -2   1   2     1165.36     1030.39     11.17 o 
  -1   1   2       60.32       58.32      2.07 o 
   0   1   2     3611.39     3684.33     28.15 o 
   1   1   2     1007.25     1096.00     20.88 o 
   2   1   2      197.31      163.18      1.82 o 
   3   1   2       15.02       17.87      0.88 o 
   4   1   2      148.06      119.47      1.74 o 
   5   1   2        6.07        4.61      0.74 o 
   6   1   2       12.69        7.95      1.47 o 
   7   1   2       66.65       70.48      2.05 o 
   8   1   2       58.85       63.44      2.64 o 
   9   1   2        0.25       -0.47      1.67 o 
  10   1   2        6.89        5.74      2.61 o 
 -10   2   2        0.03        0.00      1.39 o 
  -9   2   2       23.08       22.74      2.46 o 
  -8   2   2        5.50        5.24      1.87 o 
  -7   2   2        0.28       -0.24      1.15 o 
  -6   2   2       69.46       67.02      1.78 o 
  -5   2   2        4.54        4.13      0.90 o 
  -4   2   2       32.53       23.70      0.95 o 
  -3   2   2     1116.70     1104.27     26.74 o 
  -2   2   2     3856.25     4176.81     60.07 o 
  -1   2   2      364.70      350.22      3.40 o 
   0   2   2      855.43      816.64      6.92 o 
   1   2   2     1963.47     2025.84     23.78 o 
   2   2   2      172.44      161.09      2.54 o 
   3   2   2       22.59       26.99      1.19 o 
   4   2   2       39.32       50.37      2.15 o 
   5   2   2        0.65       -0.44      0.44 o 
   6   2   2       51.85       57.70      1.94 o 
   7   2   2        0.30       -0.23      1.10 o 
   8   2   2        0.38       -0.67      1.85 o 
   9   2   2        2.78        2.28      1.96 o 
  10   2   2        0.04       -0.70      2.44 o 
 -10   3   2        2.14        4.92      2.61 o 
  -9   3   2        0.38        0.06      2.01 o 
  -8   3   2       31.19       34.94      3.10 o 
  -7   3   2        0.30        0.22      1.76 o 
  -6   3   2        8.86       14.94      2.72 o 
  -5   3   2      124.79      110.66      3.74 o 
  -4   3   2       68.18       64.21      3.14 o 
  -3   3   2       19.51       13.89      1.88 o 
  -2   3   2     1474.56     1491.28     47.21 o 
  -1   3   2     2364.88     2456.51     19.48 o 
   0   3   2     2160.82     2316.44     20.74 o 
   1   3   2      584.52      554.66      5.53 o 
   2   3   2      297.45      291.50      4.17 o 
   3   3   2     1999.79     1939.58     18.43 o 
   4   3   2      696.66      748.94      8.59 o 
   5   3   2      108.71      120.19      2.27 o 
   6   3   2       68.75       73.12      1.99 o 
   7   3   2       22.27       19.99      1.22 o 
   8   3   2       18.27       19.97      2.47 o 
   9   3   2        1.02        0.47      1.70 o 
  10   3   2       26.50       31.71      2.63 o 
 -10   4   2        6.81        7.67      1.70 o 
  -9   4   2       36.17       41.83      3.04 o 
  -8   4   2      263.18      294.78      6.43 o 
  -7   4   2      162.88      184.08      5.05 o 
  -6   4   2      215.88      229.62      5.97 o 
  -5   4   2       42.09       44.78      3.51 o 
  -4   4   2     1856.05     1892.72     25.05 o 
  -3   4   2     1235.01     1212.09     16.09 o 
  -2   4   2       10.09        5.21      0.92 o 
  -1   4   2      343.13      318.43      3.58 o 
   0   4   2       42.89       29.15      1.30 o 
   1   4   2       27.23       32.35      3.25 o 
   2   4   2     1094.66      964.59     39.16 o 
   3   4   2     2007.65     2067.99     18.94 o 
   4   4   2        0.84        7.09      0.87 o 
   5   4   2      115.39      118.48      2.26 o 
   6   4   2       22.13       24.34      1.64 o 
   7   4   2       32.29       36.54      1.93 o 
   8   4   2       18.70       18.83      2.04 o 
   9   4   2        0.42        0.69      1.99 o 
  10   4   2        8.43        6.55      2.71 o 
 -10   5   2        5.12        5.31      2.23 o 
  -9   5   2        8.47        6.80      2.23 o 
  -8   5   2      120.29      125.03      3.74 o 
  -7   5   2       71.95       73.47      5.10 o 
  -6   5   2       72.13       76.90      4.55 o 
  -5   5   2      295.12      314.86      8.27 o 
  -4   5   2      628.80      617.02      9.63 o 
  -3   5   2     1722.06     1699.07     29.39 o 
  -2   5   2      556.74      482.77      5.30 o 
  -1   5   2     2038.15     2265.89     61.86 o 
   0   5   2        8.76        9.86      1.12 o 
   1   5   2       20.67       34.48      1.53 o 
   2   5   2       21.08       16.15      1.31 o 
   3   5   2      582.72      614.96      7.30 o 
   4   5   2       18.44       19.27      1.53 o 
   5   5   2       33.30       42.58      1.87 o 
   6   5   2       18.05       16.48      1.36 o 
   7   5   2        7.14        7.54      1.33 o 
   8   5   2        0.27        1.54      1.73 o 
   9   5   2        0.63        0.01      1.82 o 
  10   5   2        0.01       -0.82      1.59 o 
 -10   6   2        3.33        2.24      2.06 o 
  -9   6   2       15.11       11.56      3.38 o 
  -8   6   2       17.17       12.53      2.17 o 
  -7   6   2        3.39        3.29      3.98 o 
  -6   6   2      102.88      110.72      5.22 o 
  -5   6   2       41.24       40.21      3.82 o 
  -4   6   2      410.10      437.86      8.52 o 
  -3   6   2     2815.53     2847.12     52.72 o 
  -2   6   2      152.50      181.48      3.03 o 
  -1   6   2      350.51      345.34      4.97 o 
   0   6   2        0.48        1.17      1.36 o 
   1   6   2        0.94        0.35      1.37 o 
   2   6   2      103.03       98.08      2.98 o 
   3   6   2        3.94        6.70      1.62 o 
   4   6   2        2.52        6.87      1.82 o 
   5   6   2       12.94       11.27      1.68 o 
   6   6   2        9.98        7.03      1.37 o 
   7   6   2        7.40       10.29      1.36 o 
   8   6   2        6.90        8.53      1.66 o 
   9   6   2        1.58        4.26      2.50 o 
  10   6   2        0.00        1.39      1.99 o 
 -10   7   2        9.36        5.70      2.62 o 
  -9   7   2        7.85        6.17      2.12 o 
  -8   7   2       24.27       23.15      5.00 o 
  -7   7   2        0.51        2.53      3.98 o 
  -6   7   2       10.67        9.46      3.87 o 
  -5   7   2       27.33       26.27      3.79 o 
  -4   7   2      272.48      261.75      6.26 o 
  -3   7   2      121.41      139.30      2.68 o 
  -2   7   2      610.34      632.39      7.12 o 
  -1   7   2      767.96      831.45      8.86 o 
   0   7   2      882.73      805.14      8.35 o 
   1   7   2      720.73      766.71      8.46 o 
   2   7   2      146.23      151.40      3.41 o 
   3   7   2     1066.76     1090.68     12.84 o 
   4   7   2        2.93        4.78      1.72 o 
   5   7   2       12.21        9.77      1.56 o 
   6   7   2      159.50      177.18      3.29 o 
   7   7   2        1.69        1.16      1.00 o 
   8   7   2       11.41       12.02      1.22 o 
   9   7   2        0.58        2.55      2.31 o 
  10   7   2        0.28        0.50      1.76 o 
  -9   8   2        6.66        9.08      2.77 o 
  -8   8   2       18.12       11.17      6.33 o 
  -7   8   2       39.48       39.52      4.15 o 
  -6   8   2        3.84        8.77      3.10 o 
  -5   8   2        0.34       -0.47      3.08 o 
  -4   8   2      152.11      146.43      3.74 o 
  -3   8   2      321.41      367.36     17.59 o 
  -2   8   2      118.11      150.39      3.78 o 
  -1   8   2      102.21      104.56      2.67 o 
   0   8   2      283.37      263.67      4.61 o 
   1   8   2       71.84       72.53      2.61 o 
   2   8   2     1011.89     1019.79     10.75 o 
   3   8   2      118.64      127.22      4.32 o 
   4   8   2       24.67       20.29      2.17 o 
   5   8   2       27.98       28.48      2.65 o 
   6   8   2       19.94       18.28      1.54 o 
   7   8   2        9.81       11.63      1.25 o 
   8   8   2        3.18        3.37      2.72 o 
   9   8   2        0.30       -0.51      1.55 o 
  -9   9   2        5.91        6.06      2.54 o 
  -8   9   2        3.34        2.22      1.82 o 
  -7   9   2       29.50       18.21      6.49 o 
  -6   9   2       11.22        9.45      4.86 o 
  -5   9   2      157.88      148.60      9.74 o 
  -4   9   2      765.82      718.92      8.84 o 
  -3   9   2        1.01        1.93      1.31 o 
  -2   9   2       19.52       25.41      2.26 o 
  -1   9   2       36.27       46.97      2.25 o 
   0   9   2       56.68       62.97      2.54 o 
   1   9   2       13.88       10.26      1.85 o 
   2   9   2      105.57      117.56      3.31 o 
   3   9   2        2.33        4.55      2.25 o 
   4   9   2       62.36       58.52      3.27 o 
   5   9   2       12.77        8.92      1.96 o 
   6   9   2        0.20       -0.64      1.00 o 
   7   9   2        5.48        4.76      1.29 o 
   8   9   2        6.60        4.15      2.04 o 
   9   9   2        3.57        4.50      2.55 o 
  -9  10   2        0.30        2.48      3.36 o 
  -8  10   2        2.57       -2.19      2.31 o 
  -7  10   2        2.85        3.55      3.26 o 
  -6  10   2       14.90       12.89      3.99 o 
  -5  10   2       16.87       16.36      0.98 o 
  -4  10   2      339.26      342.54      6.16 o 
  -3  10   2      151.75      151.10      3.92 o 
  -2  10   2       32.99       30.96      2.58 o 
  -1  10   2        4.66        4.49      1.66 o 
   0  10   2       24.65       31.83      2.35 o 
   1  10   2       29.68       27.88      3.27 o 
   2  10   2       63.24       63.89      3.02 o 
   3  10   2       75.71       82.36      3.80 o 
   4  10   2        0.05        1.24      2.60 o 
   5  10   2       31.08       37.99      2.91 o 
   6  10   2        7.92        7.75      1.33 o 
   7  10   2        0.60        1.25      1.29 o 
   8  10   2       12.79       11.62      2.44 o 
   9  10   2        0.00        3.99      3.57 o 
  -8  11   2        4.52        6.40      3.04 o 
  -7  11   2       16.66        6.88      3.55 o 
  -6  11   2        3.57        0.49      2.30 o 
  -5  11   2       49.49       50.22      3.36 o 
  -4  11   2       21.17       19.85      1.74 o 
  -3  11   2        2.17        2.60      1.68 o 
  -2  11   2       55.19       50.79      3.81 o 
  -1  11   2       22.30       25.82      2.30 o 
   0  11   2       69.29       63.15      4.80 o 
   1  11   2      119.23      121.11      4.13 o 
   2  11   2       39.76       43.06      2.83 o 
   3  11   2       12.22        9.97      2.59 o 
   4  11   2      107.50      121.83      4.49 o 
   5  11   2        5.30        4.76      2.14 o 
   6  11   2       85.77       86.04      3.28 o 
   7  11   2       12.50       13.18      2.95 o 
   8  11   2        1.84       -0.53      2.02 o 
  -8  12   2        0.10       -1.73      2.60 o 
  -7  12   2        9.56       10.33      6.46 o 
  -6  12   2       16.52       18.45      6.60 o 
  -5  12   2       14.25       14.67      2.15 o 
  -4  12   2        0.34        0.28      1.23 o 
  -3  12   2        0.09        1.63      1.65 o 
  -2  12   2        2.66        1.46      1.78 o 
  -1  12   2       13.36       14.83      2.11 o 
   0  12   2       10.27       12.90      2.07 o 
   1  12   2        6.21        5.24      2.10 o 
   2  12   2        0.04        0.08      1.53 o 
   3  12   2       21.44       21.25      3.38 o 
   4  12   2        5.68        4.46      2.34 o 
   5  12   2        1.82        1.77      2.21 o 
   6  12   2       20.56       12.13      3.60 o 
   7  12   2        9.46        7.56      2.48 o 
   8  12   2        3.97        0.57      2.54 o 
  -7  13   2        0.60        2.03      4.35 o 
  -6  13   2        3.02        5.75      4.13 o 
  -5  13   2        1.56        3.87      3.18 o 
  -4  13   2        0.22        1.05      1.83 o 
  -3  13   2        6.53        4.15      1.62 o 
  -2  13   2        4.86        4.71      2.17 o 
  -1  13   2        0.38        1.08      1.42 o 
   0  13   2        5.05        8.23      2.04 o 
   1  13   2        4.92        0.67      1.81 o 
   2  13   2        3.96        6.09      2.23 o 
   3  13   2       27.30       24.47      4.23 o 
   4  13   2        2.32        0.97      2.24 o 
   5  13   2       23.03       22.91      4.00 o 
   6  13   2        8.30        4.74      2.60 o 
   7  13   2        1.98        3.87      2.88 o 
  -6  14   2        1.41        1.60      3.45 o 
  -5  14   2        3.62        6.27      3.87 o 
  -4  14   2       40.20       38.20      5.64 o 
  -3  14   2       34.38       33.20      5.57 o 
  -2  14   2        0.02        0.55      2.05 o 
  -1  14   2       14.21       17.40      3.15 o 
   0  14   2        6.83        6.80      2.19 o 
   1  14   2       66.23       72.89      3.40 o 
   2  14   2       70.28       82.14      9.30 o 
   3  14   2        0.42        1.55      2.66 o 
   4  14   2        6.17        3.47      2.11 o 
   5  14   2        5.65        3.97      2.58 o 
   6  14   2        1.49        2.98      2.65 o 
  -5  15   2        0.63        2.33      3.86 o 
  -4  15   2        3.49        3.82      2.04 o 
  -3  15   2        1.58        2.72      1.86 o 
  -2  15   2       17.54       15.58      3.91 o 
  -1  15   2        0.00        1.71      2.19 o 
   0  15   2       32.01       33.62      5.12 o 
   1  15   2      140.89      158.38      5.69 o 
   2  15   2       14.04       12.11      3.56 o 
   3  15   2        8.65        8.95      3.09 o 
   4  15   2        4.67        2.86      2.21 o 
   5  15   2        0.17       -0.17      2.55 o 
  -4  16   2        4.16        6.92      4.14 o 
  -3  16   2        2.60        2.79      2.33 o 
  -2  16   2        0.08       -1.00      1.72 o 
  -1  16   2        6.30       -0.23      2.40 o 
   0  16   2        0.32       -0.92      2.71 o 
   1  16   2       22.66       20.95      3.99 o 
   2  16   2        0.04       -0.43      2.75 o 
   3  16   2        0.41       -0.16      2.00 o 
   4  16   2        0.79        2.22      2.44 o 
  -2  17   2        2.65        6.01      2.73 o 
  -1  17   2       14.65       10.03      2.48 o 
   0  17   2        0.65        1.60      2.16 o 
   1  17   2       12.84        8.21      2.72 o 
   2  17   2        0.89        0.88      2.10 o 
 -10   1   3        1.39        5.91      5.39 o 
  -9   1   3       47.26       45.40      2.55 o 
  -8   1   3        1.87        2.07      1.11 o 
  -7   1   3        0.46        0.22      1.13 o 
  -5   1   3        1.32        0.63      1.88 o 
  -4   1   3     1891.28     1964.15     23.89 o 
  -3   1   3      815.91      771.99      9.90 o 
  -2   1   3      176.54      179.09      2.78 o 
  -1   1   3      595.65      583.04      5.74 o 
   0   1   3       48.69       37.86      1.29 o 
   1   1   3       89.36       88.27      1.98 o 
   2   1   3      772.33      743.10      5.74 o 
   3   1   3        8.99        8.27      0.89 o 
   4   1   3       71.45       68.44      1.37 o 
   5   1   3       44.55       46.76      1.45 o 
   6   1   3       43.77       43.25      1.57 o 
   7   1   3       28.60       30.13      2.26 o 
   8   1   3        3.80        4.76      1.99 o 
   9   1   3       63.28       73.35      3.04 o 
  10   1   3        9.53        8.49      1.81 o 
 -10   2   3      153.30      132.90      4.70 o 
  -9   2   3       62.22       71.56      3.37 o 
  -8   2   3       64.06       65.81      2.90 o 
  -7   2   3      207.11      231.48      8.21 o 
  -6   2   3       55.89       45.48      2.62 o 
  -5   2   3      289.48      278.04      7.03 o 
  -4   2   3      468.60      537.68      7.37 o 
  -3   2   3      191.36      218.00      2.74 o 
  -2   2   3       58.81       61.89      1.62 o 
  -1   2   3      159.91      140.00      1.65 o 
   0   2   3     1910.58     2099.93     15.90 o 
   1   2   3      426.35      418.75      3.41 o 
   2   2   3      218.93      215.44      3.76 o 
   3   2   3       48.65       30.76      1.50 o 
   4   2   3       24.77       28.57      1.10 o 
   5   2   3       56.75       51.26      3.15 o 
   6   2   3       74.18       69.00      2.89 o 
   7   2   3       16.28       14.84      1.85 o 
   8   2   3       67.39       81.92      3.57 o 
   9   2   3       30.34       29.04      2.52 o 
  10   2   3        2.34        1.43      1.65 o 
 -10   3   3        0.40        2.34      3.63 o 
  -9   3   3        6.33        7.61      2.20 o 
  -8   3   3        0.16        1.02      1.21 o 
  -7   3   3       82.13       89.41      7.30 o 
  -6   3   3       44.76       53.70      3.78 o 
  -5   3   3       24.65       26.70      2.50 o 
  -4   3   3      322.19      291.83      6.36 o 
  -3   3   3      416.17      500.39      8.41 o 
  -2   3   3       32.16       56.16      8.34 o 
  -1   3   3     1017.53     1018.76      7.69 o 
   0   3   3      476.14      472.07      4.50 o 
   1   3   3       21.48       24.03      1.16 o 
   2   3   3       72.50       58.31      1.31 o 
   3   3   3      271.95      304.41      3.19 o 
   4   3   3       24.44       14.17      0.85 o 
   5   3   3       63.65       55.95      2.67 o 
   6   3   3        9.14        8.04      1.60 o 
   7   3   3       18.86       17.49      1.99 o 
   8   3   3        0.44        0.37      1.23 o 
   9   3   3        1.19       -0.66      1.60 o 
  10   3   3        0.06        2.73      5.65 o 
 -10   4   3       12.06       15.16      1.88 o 
  -9   4   3        5.51        8.66      2.24 o 
  -8   4   3       22.95       28.65      3.35 o 
  -7   4   3        6.97        7.92      2.78 o 
  -6   4   3        9.29        9.57      2.63 o 
  -5   4   3       39.64       42.56      3.39 o 
  -4   4   3      230.17      241.97      6.12 o 
  -3   4   3      507.65      595.25     14.04 o 
  -2   4   3      169.68      151.83      1.84 o 
  -1   4   3      289.07      303.81      3.14 o 
   0   4   3       17.15       12.76      0.95 o 
   1   4   3      176.10      188.25      2.52 o 
   2   4   3       78.57       92.51      1.88 o 
   3   4   3      390.05      372.56      4.31 o 
   4   4   3      369.06      388.86      5.37 o 
   5   4   3        4.96        4.37      1.46 o 
   6   4   3       52.94       61.19      3.19 o 
   7   4   3        7.76        8.34      1.33 o 
   8   4   3        4.42        3.64      1.18 o 
   9   4   3        0.08       -0.76      1.66 o 
  10   4   3        0.12        4.93      3.41 o 
 -10   5   3        0.29        0.71      2.02 o 
  -9   5   3        0.06       -1.32      1.49 o 
  -8   5   3       17.63       18.34      3.28 o 
  -7   5   3        1.81        2.88      2.47 o 
  -6   5   3        0.02       -0.94      2.25 o 
  -5   5   3        8.04       13.10      2.69 o 
  -4   5   3        7.57       18.68      3.40 o 
  -3   5   3      940.37      938.60      9.62 o 
  -2   5   3       21.60       22.88      1.35 o 
  -1   5   3      445.08      495.04      5.53 o 
   0   5   3      588.22      559.81      5.50 o 
   1   5   3     1066.67     1064.40     10.41 o 
   2   5   3      902.62      925.34     10.23 o 
   3   5   3        0.08        0.56      1.04 o 
   4   5   3     1223.01     1257.28     12.72 o 
   5   5   3       74.30       82.18      2.44 o 
   6   5   3       81.48       80.82      2.73 o 
   7   5   3       57.70       62.23      2.04 o 
   8   5   3       13.67       11.16      1.36 o 
   9   5   3       10.10       10.66      1.95 o 
  10   5   3       20.17       13.68      6.96 o 
 -10   6   3        4.30        5.40      2.22 o 
  -9   6   3        6.97        4.68      1.94 o 
  -8   6   3        0.30        0.66      1.99 o 
  -7   6   3        9.55       10.60      2.76 o 
  -6   6   3        1.51        0.38      2.89 o 
  -5   6   3      163.40      196.08     10.05 o 
  -4   6   3       27.43       22.33      3.20 o 
  -3   6   3        0.77       -0.03      0.63 o 
  -2   6   3        0.69        7.45      1.22 o 
  -1   6   3       44.26       48.65      1.84 o 
   0   6   3      428.97      371.10      4.60 o 
   1   6   3     1628.08     1649.48     15.27 o 
   2   6   3       93.12      126.07      3.11 o 
   3   6   3       91.67       80.35      2.54 o 
   4   6   3        0.53        2.00      1.45 o 
   5   6   3       68.70       75.37      3.92 o 
   6   6   3       99.86       94.09      2.52 o 
   7   6   3        0.95        0.73      1.08 o 
   8   6   3      109.42      106.56      3.89 o 
   9   6   3       21.91       21.34      2.41 o 
  10   6   3       24.34        3.98      4.05 o 
  -9   7   3        2.70        4.23      2.16 o 
  -8   7   3        0.39        1.43      2.39 o 
  -7   7   3        1.36       -0.07      2.22 o 
  -6   7   3       85.44       90.52      4.88 o 
  -5   7   3      133.42      133.67      7.08 o 
  -4   7   3        0.52        0.34      1.22 o 
  -3   7   3       95.68      101.18      2.83 o 
  -2   7   3       48.47       65.48      2.24 o 
  -1   7   3       24.49       25.04      1.99 o 
   0   7   3      113.41      114.85      3.37 o 
   1   7   3      219.12      245.75      3.49 o 
   2   7   3       92.67       99.91      2.72 o 
   3   7   3       27.87       31.21      3.14 o 
   4   7   3       65.90       63.12      2.49 o 
   5   7   3      169.80      158.41      3.51 o 
   6   7   3        3.65        4.32      1.43 o 
   7   7   3        0.10        0.25      0.87 o 
   8   7   3        3.00        1.68      1.14 o 
   9   7   3        0.62        0.33      1.70 o 
  -9   8   3        5.84        5.80      2.12 o 
  -8   8   3        0.48       -2.66      3.13 o 
  -7   8   3        3.79        0.69      3.01 o 
  -6   8   3       94.90       96.87      7.42 o 
  -5   8   3      612.20      620.39     12.30 o 
  -4   8   3       42.04       44.44      1.87 o 
  -3   8   3       59.92       49.31      2.06 o 
  -2   8   3       40.76       36.61      2.28 o 
  -1   8   3        2.88        7.17      1.85 o 
   0   8   3        2.85        1.99      1.24 o 
   1   8   3      135.79      131.48      4.19 o 
   2   8   3       19.78       33.11      2.87 o 
   3   8   3       43.39       43.93      2.50 o 
   4   8   3       53.18       57.12      2.80 o 
   5   8   3       43.74       41.35      2.93 o 
   6   8   3       19.07       22.26      1.54 o 
   7   8   3        7.02        5.02      1.53 o 
   8   8   3        5.78        4.94      1.19 o 
   9   8   3        0.26        1.63      1.44 o 
  -9   9   3        9.72        3.14      3.97 o 
  -8   9   3       16.11       10.17      6.58 o 
  -7   9   3        0.10        1.08      2.45 o 
  -6   9   3       58.29       68.18      5.42 o 
  -5   9   3       64.16       59.15      5.33 o 
  -4   9   3        0.13        0.82      0.97 o 
  -3   9   3      158.71      166.33      3.88 o 
  -2   9   3       55.16       54.24      2.64 o 
  -1   9   3      246.13      252.55      5.66 o 
   0   9   3        0.06        1.37      2.11 o 
   1   9   3      186.19      196.52      5.02 o 
   2   9   3       79.96       91.87      4.43 o 
   3   9   3        3.09        0.98      1.91 o 
   4   9   3      365.38      360.66      5.92 o 
   5   9   3       91.82      106.58      4.08 o 
   6   9   3        2.84        2.46      1.22 o 
   7   9   3       16.45       19.84      1.66 o 
   8   9   3        0.04        0.04      1.57 o 
   9   9   3        0.20        0.18      2.44 o 
  -8  10   3       12.50       10.34      5.72 o 
  -7  10   3        7.29        3.59      3.88 o 
  -6  10   3       39.21       40.83      5.50 o 
  -5  10   3        0.07        3.23      2.53 o 
  -4  10   3       20.33       18.96      1.88 o 
  -3  10   3        0.89        0.14      1.34 o 
  -2  10   3      104.49      113.92      3.74 o 
  -1  10   3        0.01        0.14      1.68 o 
   0  10   3      230.77      215.35      5.14 o 
   1  10   3      213.75      226.90      5.86 o 
   2  10   3        0.27        2.04      2.73 o 
   3  10   3       16.96       18.09      3.46 o 
   4  10   3       46.25       37.59      2.80 o 
   5  10   3       32.62       25.96      3.43 o 
   6  10   3       18.47       20.98      1.84 o 
   7  10   3        0.80       -0.45      1.08 o 
   8  10   3        5.86       -0.01      2.34 o 
  -8  11   3        0.52        0.38      3.87 o 
  -7  11   3        1.03       -0.47      4.29 o 
  -6  11   3       29.20       12.75      6.10 o 
  -5  11   3        0.50        1.04      1.27 o 
  -4  11   3        0.93       -0.13      1.09 o 
  -3  11   3        0.00        0.84      1.45 o 
  -2  11   3        0.83       -1.81      1.81 o 
  -1  11   3       38.02       40.86      3.07 o 
   0  11   3       40.16       40.69      3.61 o 
   1  11   3      106.40      121.01      4.11 o 
   2  11   3       30.99       36.56      3.50 o 
   3  11   3        0.37       -2.12      2.32 o 
   4  11   3        1.40        0.21      1.50 o 
   5  11   3        0.12        0.11      1.53 o 
   6  11   3       14.60       15.58      1.95 o 
   7  11   3        0.55        0.11      1.66 o 
   8  11   3        2.82       -1.45      2.87 o 
  -7  12   3       10.58        6.08      4.31 o 
  -6  12   3       95.05       97.12      5.95 o 
  -5  12   3      101.43       82.77      5.03 o 
  -4  12   3        5.17        3.90      1.39 o 
  -3  12   3       45.05       47.83      4.07 o 
  -2  12   3       35.77       31.02      1.97 o 
  -1  12   3        0.91        1.38      1.91 o 
   0  12   3       89.42       98.96      3.98 o 
   1  12   3       72.08       74.44      4.42 o 
   2  12   3        0.76        0.09      1.64 o 
   3  12   3        6.44        9.41      2.87 o 
   4  12   3       13.32       10.77      2.64 o 
   5  12   3        1.88        1.11      2.00 o 
   6  12   3        7.12        4.51      2.44 o 
   7  12   3        3.24        0.22      2.51 o 
  -7  13   3        0.04        0.50      2.92 o 
  -6  13   3       37.88       15.92     13.80 o 
  -5  13   3       50.74       38.24      8.76 o 
  -4  13   3       27.34       27.63      4.98 o 
  -3  13   3        1.50        0.87      1.56 o 
  -2  13   3       38.09       39.93      5.68 o 
  -1  13   3       80.52       88.38      3.92 o 
   0  13   3       16.18       18.08      2.64 o 
   1  13   3        6.37        6.60      2.80 o 
   2  13   3       18.79       23.35      2.92 o 
   3  13   3        3.19        5.94      2.90 o 
   4  13   3       20.57       18.72      3.34 o 
   5  13   3       22.09       22.96      3.64 o 
   6  13   3        0.02        0.95      2.19 o 
   7  13   3        0.04       -2.58      2.58 o 
  -6  14   3        0.00        4.84      4.92 o 
  -5  14   3        3.21        5.70      3.74 o 
  -4  14   3        0.13        2.03      1.73 o 
  -3  14   3       11.23       14.74      2.26 o 
  -2  14   3        1.80        2.46      2.08 o 
  -1  14   3        8.05        5.15      2.57 o 
   0  14   3       15.71       19.52      3.50 o 
   1  14   3        0.23        1.20      2.24 o 
   2  14   3        0.94       -1.74      2.18 o 
   3  14   3        2.65        0.42      2.35 o 
   4  14   3        0.54        1.21      1.83 o 
   5  14   3        4.59        2.92      2.23 o 
   6  14   3        5.75        3.84      2.65 o 
  -5  15   3        2.72        2.95      4.25 o 
  -4  15   3        0.54       -0.02      1.22 o 
  -3  15   3        7.23        6.31      2.05 o 
  -2  15   3        0.68        3.18      2.87 o 
  -1  15   3       13.44        9.07      2.40 o 
   0  15   3        8.17        7.51      2.76 o 
   1  15   3        4.37        5.80      2.80 o 
   2  15   3       34.80       34.69      4.74 o 
   3  15   3        0.15       -2.23      3.09 o 
   4  15   3        4.57        4.08      2.21 o 
   5  15   3        0.06       -0.08      2.23 o 
  -4  16   3        0.72        7.71      5.88 o 
  -3  16   3        2.21        3.57      2.14 o 
  -2  16   3        3.23        3.36      2.14 o 
  -1  16   3        5.05        6.56      3.22 o 
   0  16   3       16.21       13.70      3.25 o 
   1  16   3        6.53        7.19      3.32 o 
   2  16   3        0.00        2.61      2.98 o 
   3  16   3       14.92       13.55      2.95 o 
   4  16   3        5.36        6.97      2.71 o 
  -1  17   3       41.41       41.76      5.79 o 
   0  17   3       18.44       15.76      3.82 o 
   1  17   3        0.95       -2.30      2.34 o 
  -9   0   4       64.86       58.86     10.18 o 
  -8   0   4        7.70        7.31      1.57 o 
  -7   0   4       29.97       23.66      5.04 o 
  -5   0   4      339.01      372.96     14.96 o 
  -4   0   4      136.31      166.48      5.74 o 
  -3   0   4      339.11      322.69      7.48 o 
  -2   0   4      385.05      347.56      8.70 o 
  -1   0   4     3143.28     3335.79     64.02 o 
   0   0   4      673.42      636.82      7.94 o 
   1   0   4      355.49      271.89      5.57 o 
   2   0   4     1424.77     1630.82     34.98 o 
   3   0   4        1.80       -1.65      1.65 o 
   4   0   4      595.31      593.68      6.02 o 
   5   0   4        4.26        5.87      0.96 o 
   6   0   4      572.91      597.45      9.45 o 
   7   0   4        1.59        1.21      1.53 o 
   8   0   4        0.22       -1.25      1.76 o 
   9   0   4       15.37       18.44      4.35 o 
  -9   1   4        3.80        3.13      1.57 o 
  -8   1   4        6.03        3.27      2.26 o 
  -7   1   4       36.88       41.92      5.74 o 
  -5   1   4      200.00      206.25      9.74 o 
  -4   1   4       17.84       24.44      2.85 o 
  -3   1   4      595.62      566.59      6.98 o 
  -2   1   4      467.19      501.29      5.62 o 
  -1   1   4       34.47       44.98      1.14 o 
   0   1   4     2428.01     2642.19     33.58 o 
   1   1   4      314.03      303.91      2.78 o 
   2   1   4     1308.54     1546.72     37.64 o 
   3   1   4     1217.25     1212.43     10.13 o 
   4   1   4      137.15      127.66      2.04 o 
   5   1   4      114.44      120.40      2.01 o 
   6   1   4        0.51       -0.22      0.62 o 
   7   1   4        4.45        5.48      0.96 o 
   8   1   4       13.86       13.72      1.56 o 
   9   1   4       18.13       18.02      1.97 o 
  10   1   4        0.12       -0.68      1.79 o 
  -9   2   4       10.61       12.70      2.44 o 
  -8   2   4       14.55       14.96      4.70 o 
  -7   2   4        8.05        8.18      4.52 o 
  -6   2   4       36.84       46.82      3.76 o 
  -5   2   4        5.00       11.71      2.00 o 
  -4   2   4       21.42       19.63      1.41 o 
  -3   2   4       10.57        5.18      1.45 o 
  -2   2   4        1.74        2.31      0.74 o 
  -1   2   4      299.72      294.32      3.70 o 
   0   2   4      381.61      391.59      6.77 o 
   1   2   4       83.24       80.29      1.23 o 
   2   2   4      743.28      870.54      7.32 o 
   3   2   4      212.05      237.65      2.40 o 
   4   2   4        1.75        0.97      0.80 o 
   5   2   4       12.69       18.19      1.41 o 
   6   2   4       10.76        8.08      1.14 o 
   7   2   4        0.18        0.32      0.99 o 
   8   2   4        1.54       -0.76      1.53 o 
   9   2   4       23.06       21.62      3.13 o 
  10   2   4        0.02        0.42      1.60 o 
 -10   3   4        8.02        2.73      3.65 o 
  -9   3   4        0.06        0.72      1.33 o 
  -8   3   4        0.54        4.37      2.97 o 
  -7   3   4        0.32        1.97      2.18 o 
  -6   3   4       80.28       93.25      4.15 o 
  -5   3   4      452.25      466.13      4.85 o 
  -4   3   4        7.38        8.07      0.88 o 
  -3   3   4      502.55      511.33      5.29 o 
  -2   3   4       12.84        8.54      1.41 o 
  -1   3   4        8.42        6.99      1.23 o 
   0   3   4      296.97      294.08      3.04 o 
   1   3   4       97.55       86.32      2.06 o 
   2   3   4     1929.79     2035.71     18.54 o 
   3   3   4      209.35      200.19      2.17 o 
   4   3   4       18.48       23.56      1.29 o 
   5   3   4       67.69       58.05      1.86 o 
   6   3   4      119.46      120.56      3.00 o 
   7   3   4       15.33       17.10      2.17 o 
   8   3   4      200.97      195.37     11.35 o 
   9   3   4       53.04       49.99      3.72 o 
  10   3   4        0.27        0.51      1.39 o 
 -10   4   4        0.94        0.47      1.37 o 
  -9   4   4        8.73       13.16      3.44 o 
  -8   4   4        0.08        2.31      2.36 o 
  -7   4   4       12.56       17.45      2.75 o 
  -6   4   4      118.83      134.34      4.21 o 
  -5   4   4      101.99      106.49      3.42 o 
  -4   4   4       11.22        5.38      0.94 o 
  -3   4   4       20.52       20.76      1.68 o 
  -2   4   4      254.56      205.31      2.51 o 
  -1   4   4      132.14      125.85      1.88 o 
   0   4   4       27.17       29.51      1.30 o 
   1   4   4      251.02      215.13      2.69 o 
   2   4   4       65.57       57.89      1.61 o 
   3   4   4        2.43        1.81      1.01 o 
   4   4   4       32.23       30.28      2.45 o 
   5   4   4      139.54      140.06      3.06 o 
   6   4   4      194.90      200.81      5.35 o 
   7   4   4      294.08      297.39      5.06 o 
   8   4   4       13.31       19.17      1.79 o 
   9   4   4       74.43       74.07      2.27 o 
  10   4   4        2.53        1.14      2.26 o 
 -10   5   4       10.81        8.98      2.80 o 
  -9   5   4        2.51        0.10      2.10 o 
  -8   5   4        0.66       -3.54      3.54 o 
  -7   5   4        1.29        1.07      2.30 o 
  -6   5   4        0.82        0.19      1.67 o 
  -5   5   4       16.81       14.55      4.73 o 
  -4   5   4        1.96       -1.20      1.84 o 
  -3   5   4      158.00      157.93      2.66 o 
  -2   5   4        0.04        1.25      0.66 o 
  -1   5   4       30.83       42.53      1.41 o 
   0   5   4       51.45       35.17      1.38 o 
   1   5   4        6.99        8.87      1.57 o 
   2   5   4      394.26      401.43      4.11 o 
   3   5   4      553.14      512.90      5.28 o 
   4   5   4        7.28        9.93      1.51 o 
   5   5   4        2.69        1.36      1.02 o 
   6   5   4        0.95        1.92      1.41 o 
   7   5   4        5.06        4.90      1.19 o 
   8   5   4       38.87       34.19      1.95 o 
   9   5   4        0.61        1.03      1.12 o 
  10   5   4        1.80        1.60      2.10 o 
  -9   6   4        0.18       -1.25      2.43 o 
  -8   6   4        0.22       -2.36      2.36 o 
  -7   6   4       33.06       35.27      3.97 o 
  -6   6   4       17.41       18.42      4.13 o 
  -5   6   4        5.06        6.70      4.56 o 
  -4   6   4        3.56        8.70      3.48 o 
  -3   6   4       18.39       13.44      1.47 o 
  -2   6   4        0.29        1.66      1.23 o 
  -1   6   4       80.08       82.29      2.04 o 
   0   6   4        0.89        0.00      0.64 o 
   1   6   4       12.58        8.80      1.96 o 
   2   6   4      326.60      338.46      5.75 o 
   3   6   4      593.76      625.47      8.71 o 
   4   6   4       72.64       72.04      3.50 o 
   5   6   4       21.76       27.15      2.00 o 
   6   6   4        3.31        0.71      1.24 o 
   7   6   4        3.22        3.28      1.50 o 
   8   6   4        2.03        3.55      1.21 o 
   9   6   4        1.96        0.47      1.29 o 
  -9   7   4        0.54       -0.32      2.40 o 
  -8   7   4       25.97       26.83      7.18 o 
  -7   7   4        3.15        2.53      2.83 o 
  -6   7   4       18.48       21.92      3.56 o 
  -5   7   4       54.76       61.36      4.60 o 
  -4   7   4        2.26        2.37      3.25 o 
  -3   7   4       28.84       28.58      1.70 o 
  -2   7   4      301.88      271.09      4.51 o 
  -1   7   4      199.42      217.66      3.71 o 
   0   7   4      155.56      140.13      3.31 o 
   1   7   4       19.66       17.70      1.55 o 
   2   7   4      287.03      273.62      4.71 o 
   3   7   4      543.04      537.29      7.16 o 
   4   7   4       16.63       22.44      2.16 o 
   5   7   4      156.22      165.83      3.35 o 
   6   7   4        2.08        2.42      1.48 o 
   7   7   4        1.39       -0.06      1.18 o 
   8   7   4       19.40       21.44      1.72 o 
   9   7   4       54.66       61.65      2.66 o 
  -9   8   4        0.02        1.04      2.64 o 
  -8   8   4        9.30        9.01      2.91 o 
  -7   8   4       33.23       32.75     10.53 o 
  -6   8   4        0.89        1.40      3.92 o 
  -5   8   4       18.55       15.77      5.09 o 
  -4   8   4        1.96        0.62      0.95 o 
  -3   8   4        0.01        0.73      1.24 o 
  -2   8   4       72.90       65.83      2.51 o 
  -1   8   4      183.78      205.38      4.42 o 
   0   8   4        9.05        6.42      2.00 o 
   1   8   4       17.33       18.72      2.18 o 
   2   8   4        3.04        1.50      1.86 o 
   3   8   4        0.48       -0.90      2.11 o 
   4   8   4      241.36      228.94      4.78 o 
   5   8   4       22.81       20.90      1.56 o 
   6   8   4       47.19       36.88      3.17 o 
   7   8   4      133.77      122.58      4.60 o 
   8   8   4        0.57       -0.51      1.02 o 
   9   8   4       40.28       30.94      8.66 o 
  -8   9   4        0.21        1.85      3.74 o 
  -7   9   4        1.50        0.87      3.22 o 
  -6   9   4        0.28        1.64      2.85 o 
  -5   9   4        7.92        2.96      2.86 o 
  -4   9   4       88.81       90.20      3.22 o 
  -3   9   4       12.79        8.16      1.74 o 
  -2   9   4        0.23        0.89      1.68 o 
  -1   9   4       22.10       21.62      1.76 o 
   0   9   4      230.85      251.47      5.78 o 
   1   9   4       23.42       26.20      2.31 o 
   2   9   4        5.82        5.06      1.89 o 
   3   9   4       10.23        8.72      1.99 o 
   4   9   4       45.97       55.04      2.89 o 
   5   9   4        3.19        3.61      1.81 o 
   6   9   4       12.07       10.66      1.47 o 
   7   9   4       18.52       18.06      1.81 o 
   8   9   4        0.23       -0.11      1.65 o 
   9   9   4        6.40        1.43      2.90 o 
  -8  10   4        8.81        5.82      4.04 o 
  -7  10   4       33.24       19.04      6.71 o 
  -6  10   4       23.44       20.87      7.79 o 
  -5  10   4        0.12        2.07      3.41 o 
  -4  10   4      122.13      120.75      3.31 o 
  -3  10   4       45.74       43.20      2.27 o 
  -2  10   4        0.14       -0.69      1.69 o 
  -1  10   4      176.27      179.56      4.26 o 
   0  10   4      107.33      113.56      3.58 o 
   1  10   4       95.64      105.79      3.58 o 
   2  10   4      115.43      123.38      4.18 o 
   3  10   4       28.34       30.77      2.78 o 
   4  10   4       17.28       18.23      2.33 o 
   5  10   4       13.43       13.50      2.65 o 
   6  10   4        7.51        6.72      1.70 o 
   7  10   4        8.30        7.33      1.64 o 
   8  10   4        4.26        2.77      2.16 o 
  -8  11   4        5.15        6.94      5.09 o 
  -7  11   4       65.05       24.88     15.75 o 
  -6  11   4       12.24        1.53      3.49 o 
  -5  11   4       68.06       69.11     22.46 o 
  -4  11   4        1.37        1.49      1.09 o 
  -3  11   4      162.06      162.80      4.03 o 
  -2  11   4       49.69       48.14      2.06 o 
  -1  11   4        5.29        5.36      1.95 o 
   0  11   4       77.93       80.65      3.14 o 
   1  11   4        6.56        8.07      2.01 o 
   2  11   4      174.09      172.68      5.07 o 
   3  11   4       69.42       76.92      3.95 o 
   4  11   4        0.23        1.73      1.65 o 
   5  11   4        1.00        0.26      1.93 o 
   6  11   4        0.42        3.05      1.55 o 
   7  11   4        3.62        3.69      1.55 o 
   8  11   4        4.35        4.52      2.81 o 
  -7  12   4        0.01       -0.81      3.52 o 
  -6  12   4        3.13        2.01      3.15 o 
  -5  12   4        0.28        0.10      2.07 o 
  -4  12   4       20.29       19.76      3.97 o 
  -3  12   4        3.11        3.01      1.15 o 
  -2  12   4      120.44      126.76      3.87 o 
  -1  12   4       76.03       80.58      3.33 o 
   0  12   4        1.63        1.21      1.68 o 
   1  12   4       44.68       52.99      3.05 o 
   2  12   4        3.42        2.07      2.09 o 
   3  12   4       26.14       24.88      3.04 o 
   4  12   4       62.16       71.69      3.58 o 
   5  12   4       18.10       23.94      2.57 o 
   6  12   4        1.47       -1.02      1.43 o 
   7  12   4        6.76        8.60      2.27 o 
  -6  13   4        0.93       -0.81      3.16 o 
  -5  13   4        0.39       -1.07      2.52 o 
  -4  13   4        4.10        1.19      1.63 o 
  -3  13   4       10.82        6.57      2.02 o 
  -2  13   4        2.50        1.02      1.93 o 
  -1  13   4       38.12       33.49      5.07 o 
   0  13   4       48.78       51.39      3.25 o 
   1  13   4        1.33        1.96      2.65 o 
   2  13   4       14.92       16.68      2.87 o 
   3  13   4        2.40        3.34      2.48 o 
   4  13   4       19.66       21.15      3.12 o 
   5  13   4        9.26       11.26      2.63 o 
   6  13   4        1.66        0.95      2.54 o 
  -5  14   4        6.00        1.28      3.45 o 
  -4  14   4        5.66        4.71      2.35 o 
  -3  14   4       18.49       15.51      3.53 o 
  -2  14   4        1.98        1.87      1.85 o 
  -1  14   4       51.49       50.89      6.64 o 
   0  14   4        4.93        5.02      2.60 o 
   1  14   4        1.86       -0.88      2.26 o 
   2  14   4       17.26       14.95      2.75 o 
   3  14   4        1.85        1.76      2.55 o 
   4  14   4       69.26       71.77      3.89 o 
   5  14   4       16.22       18.93      2.80 o 
  -4  15   4        0.00       -2.10      3.97 o 
  -3  15   4       10.71        8.79      2.36 o 
  -2  15   4       39.34       35.73      4.85 o 
  -1  15   4       16.53       10.03      2.89 o 
   0  15   4        7.77       10.62      2.23 o 
   1  15   4        0.74        2.26      2.07 o 
   2  15   4        5.23        1.29      2.63 o 
   3  15   4        8.13        9.54      2.89 o 
   4  15   4        0.33        1.71      2.14 o 
  -3  16   4        0.46        1.93      2.00 o 
  -2  16   4       17.05       16.53      4.04 o 
  -1  16   4       15.48       12.59      3.09 o 
   0  16   4        4.59        7.12      2.22 o 
   1  16   4        4.45        4.63      2.54 o 
   2  16   4        0.10        1.57      3.17 o 
   3  16   4        0.14        0.71      2.01 o 
  -9   1   5        0.12        0.05      1.16 o 
  -8   1   5        1.10        0.94      0.85 o 
  -6   1   5       20.51       25.15      3.44 o 
  -5   1   5      127.10      122.12      6.78 o 
  -4   1   5      115.60      126.23      3.37 o 
  -3   1   5        6.61        3.52      1.48 o 
  -2   1   5      324.75      320.65      3.85 o 
  -1   1   5      103.53       93.25      1.63 o 
   0   1   5     2459.79     2925.77     36.93 o 
   1   1   5     2409.93     2766.60     76.33 o 
   2   1   5       10.67       14.57      1.04 o 
   3   1   5      125.51      113.14      1.76 o 
   4   1   5      237.37      219.57      2.18 o 
   5   1   5      153.89      152.25      2.33 o 
   6   1   5      269.73      285.40      3.63 o 
   7   1   5      660.85      669.15     10.04 o 
   8   1   5       35.12       30.41      2.86 o 
   9   1   5        8.06        4.85      1.76 o 
  10   1   5        3.33        2.40      3.65 o 
 -10   2   5        0.13       -0.35      4.52 o 
  -9   2   5        4.77        0.00      1.04 o 
  -7   2   5       13.82       13.05      0.87 o 
  -6   2   5        3.31        2.95      1.33 o 
  -5   2   5       20.29       15.12      5.38 o 
  -4   2   5        0.57        0.27      1.00 o 
  -3   2   5      283.68      235.21      2.96 o 
  -2   2   5       46.86       49.01      1.48 o 
  -1   2   5       64.18       60.80      1.51 o 
   0   2   5     2257.46     2490.51     30.22 o 
   1   2   5     1433.32     1670.69     21.29 o 
   2   2   5       65.51       56.37      2.33 o 
   3   2   5      927.70      892.03      7.42 o 
   4   2   5      494.32      483.90      4.90 o 
   5   2   5      428.29      418.59      4.51 o 
   6   2   5       36.47       36.95      1.45 o 
   7   2   5      228.58      240.75      3.50 o 
   8   2   5        5.89        4.25      1.79 o 
   9   2   5        0.01        0.09      0.88 o 
  10   2   5       10.29       10.57      4.79 o 
 -10   3   5        1.70        1.91      8.70 o 
  -9   3   5        0.15        2.60      3.21 o 
  -8   3   5        6.59        7.31      4.87 o 
  -7   3   5       16.49       17.37      2.48 o 
  -6   3   5       38.06       31.04      1.39 o 
  -5   3   5       43.76       43.79      2.31 o 
  -4   3   5        4.34        3.75      1.12 o 
  -3   3   5       64.60       57.90      1.95 o 
  -2   3   5       76.04       66.54      2.29 o 
  -1   3   5       17.83       16.98      1.21 o 
   0   3   5      129.89      144.44      2.18 o 
   1   3   5     1395.71     1451.75     12.06 o 
   2   3   5      340.09      347.54      3.08 o 
   3   3   5      247.92      250.15      2.51 o 
   4   3   5      453.00      448.91      4.72 o 
   5   3   5        0.00        0.85      1.13 o 
   6   3   5       44.17       40.48      1.70 o 
   7   3   5       21.34       22.40      3.14 o 
   8   3   5       34.31       34.89      2.48 o 
   9   3   5        0.20       -0.46      0.78 o 
  10   3   5        0.05        0.46      1.47 o 
 -10   4   5        5.59        5.98      1.59 o 
  -9   4   5        0.08       -0.12      3.33 o 
  -8   4   5        3.26        2.15      2.05 o 
  -7   4   5        0.52       -0.22      1.80 o 
  -6   4   5        1.04        0.39      2.22 o 
  -5   4   5        7.18        3.79      1.20 o 
  -4   4   5        4.87        4.55      1.21 o 
  -3   4   5       28.04       27.62      2.07 o 
  -2   4   5        2.88        1.47      1.06 o 
  -1   4   5      116.60      108.23      1.69 o 
   0   4   5        3.50        3.95      0.98 o 
   1   4   5      426.41      444.20      4.01 o 
   2   4   5        0.27        2.27      0.95 o 
   3   4   5       11.30        9.70      1.11 o 
   4   4   5        0.02       -0.29      0.82 o 
   5   4   5        0.75        1.46      1.10 o 
   6   4   5       52.37       55.31      2.31 o 
   7   4   5       37.00       40.00      1.71 o 
   8   4   5       27.01       28.26      2.61 o 
   9   4   5        3.22        3.77      1.65 o 
  10   4   5        0.01        2.31      1.77 o 
  -9   5   5        7.66        8.59      3.54 o 
  -8   5   5        4.64        3.34      3.37 o 
  -7   5   5      124.07      136.19      5.56 o 
  -6   5   5        0.35        2.36      2.46 o 
  -5   5   5      124.72      116.49      7.17 o 
  -4   5   5      239.38      234.81      4.07 o 
  -3   5   5       38.56       40.39      1.94 o 
  -2   5   5      391.24      407.69      5.09 o 
  -1   5   5       26.71       31.04      4.15 o 
   0   5   5      693.02      672.77      6.59 o 
   1   5   5      698.26      680.15      6.26 o 
   2   5   5       57.81       68.61      1.94 o 
   3   5   5       69.24       67.09      2.24 o 
   4   5   5       12.08       14.38      1.45 o 
   5   5   5        0.19        0.64      1.15 o 
   6   5   5      104.09      112.13      2.59 o 
   7   5   5      242.08      232.90     12.29 o 
   8   5   5       62.94       57.23      4.10 o 
   9   5   5        0.29       -0.05      1.13 o 
  -9   6   5        2.28        5.56      2.90 o 
  -8   6   5       22.77       26.43      3.41 o 
  -7   6   5       10.65       13.28      2.91 o 
  -6   6   5       21.87       23.95      2.53 o 
  -5   6   5       33.72       40.47      4.19 o 
  -4   6   5       80.84       76.70      4.40 o 
  -3   6   5      161.58      189.86      3.40 o 
  -2   6   5        0.46        0.37      1.07 o 
  -1   6   5      442.42      479.25     15.43 o 
   0   6   5      160.66      140.56      4.91 o 
   1   6   5        5.57        6.01      1.09 o 
   2   6   5      441.96      410.75      4.66 o 
   3   6   5       86.28       80.11      2.89 o 
   4   6   5        1.53        0.14      1.00 o 
   5   6   5      194.08      186.62      3.46 o 
   6   6   5       47.36       51.03      2.35 o 
   7   6   5       54.59       63.18      3.64 o 
   8   6   5       80.49       83.96      2.66 o 
   9   6   5        0.78       -0.02      1.18 o 
  -9   7   5        0.00        0.10      2.64 o 
  -8   7   5        2.05        2.29      2.51 o 
  -7   7   5        9.45        5.40      2.56 o 
  -6   7   5       51.01       49.82      5.39 o 
  -5   7   5       56.90       66.72      6.24 o 
  -4   7   5       13.96       12.41      3.26 o 
  -3   7   5        4.11        5.86      1.56 o 
  -2   7   5       41.73       37.57      2.51 o 
  -1   7   5       27.10       31.75      1.82 o 
   0   7   5      126.51      132.91      3.02 o 
   1   7   5       27.09       27.25      2.46 o 
   2   7   5        6.94        6.70      1.79 o 
   3   7   5       16.18       15.56      1.74 o 
   4   7   5        3.17        5.07      1.82 o 
   5   7   5       43.03       43.19      1.95 o 
   6   7   5       20.16       19.48      2.18 o 
   7   7   5        0.24        0.04      1.20 o 
   8   7   5        1.50        1.31      1.37 o 
   9   7   5        0.01       -0.17      1.43 o 
  -9   8   5        0.01       -1.92      2.90 o 
  -8   8   5        0.12        2.27      2.69 o 
  -7   8   5       12.39       11.05      4.45 o 
  -6   8   5        0.33       -0.45      2.15 o 
  -5   8   5       46.48       47.07      4.65 o 
  -4   8   5       35.80       24.88      4.33 o 
  -3   8   5        8.62        5.93      1.57 o 
  -2   8   5       72.15       82.29      2.97 o 
  -1   8   5        1.22        0.47      1.62 o 
   0   8   5      249.13      264.82      7.03 o 
   1   8   5       23.41       21.08      1.70 o 
   2   8   5       36.17       29.82      2.41 o 
   3   8   5       15.05       14.55      3.08 o 
   4   8   5        2.92        2.70      1.66 o 
   5   8   5       70.29       72.29      2.30 o 
   6   8   5       12.92       13.42      1.65 o 
   7   8   5        0.66        1.20      0.92 o 
   8   8   5        0.07        1.16      1.23 o 
   9   8   5       16.01       10.37      3.42 o 
  -8   9   5        0.93        1.83      2.56 o 
  -7   9   5        7.56        5.61      4.76 o 
  -6   9   5        3.17        4.25      3.71 o 
  -5   9   5       37.22       43.98      5.05 o 
  -4   9   5      228.37      221.38      8.26 o 
  -3   9   5        1.40        0.06      1.18 o 
  -2   9   5       88.26       79.09      3.30 o 
  -1   9   5      117.53      127.76      3.78 o 
   0   9   5       68.13       63.56      2.89 o 
   1   9   5      154.23      165.59      4.23 o 
   2   9   5       99.11      113.36      4.42 o 
   3   9   5       14.22       10.73      2.02 o 
   4   9   5        1.02        0.10      1.56 o 
   5   9   5        9.99        7.21      2.14 o 
   6   9   5       30.36       32.23      2.60 o 
   7   9   5       29.64       35.30      1.96 o 
   8   9   5        1.02        0.20      1.52 o 
  -8  10   5        1.26        2.34      3.82 o 
  -7  10   5        0.02       -1.26      2.98 o 
  -6  10   5        1.46        4.41      3.12 o 
  -5  10   5        0.52        2.62      2.86 o 
  -4  10   5       61.50       58.98     10.80 o 
  -3  10   5       52.01       58.12      2.67 o 
  -2  10   5        0.00       -0.92      1.65 o 
  -1  10   5       63.07       65.69      2.70 o 
   0  10   5       55.43       59.63      3.68 o 
   1  10   5        1.40        2.27      1.87 o 
   2  10   5      299.01      317.25      5.88 o 
   3  10   5      250.18      263.45      4.38 o 
   4  10   5        0.51        0.46      1.45 o 
   5  10   5      138.06      136.82      4.29 o 
   6  10   5        0.31        2.20      1.36 o 
   7  10   5        0.88        0.30      1.39 o 
   8  10   5       15.50       15.24      4.33 o 
  -7  11   5        2.33       -0.76      3.62 o 
  -6  11   5       11.49        7.92      3.59 o 
  -5  11   5        0.93       -0.25      3.77 o 
  -4  11   5        0.01        0.31      1.08 o 
  -3  11   5        0.01        0.33      1.46 o 
  -2  11   5       40.32       44.41      2.55 o 
  -1  11   5        3.73        3.29      1.54 o 
   0  11   5       24.26       32.91      2.68 o 
   1  11   5        0.06        2.07      1.43 o 
   2  11   5       62.94       60.53      3.17 o 
   3  11   5       31.96       34.97      2.72 o 
   4  11   5        8.70        9.19      2.02 o 
   5  11   5       14.15       14.23      2.53 o 
   6  11   5        3.59        0.79      1.37 o 
   7  11   5        0.51       -1.29      1.51 o 
  -7  12   5        0.05       -2.32      4.37 o 
  -6  12   5        3.45        5.11      4.24 o 
  -5  12   5        2.39       -1.01      3.08 o 
  -4  12   5       31.92       22.99      4.26 o 
  -3  12   5        2.37        4.13      1.72 o 
  -2  12   5       45.29       40.43      2.69 o 
  -1  12   5        7.16        4.31      2.12 o 
   0  12   5       56.30       52.37      4.91 o 
   1  12   5        5.20        5.76      1.63 o 
   2  12   5      113.64      113.31      3.39 o 
   3  12   5       87.61       86.28      3.44 o 
   4  12   5       43.33       44.75      2.98 o 
   5  12   5       54.99       53.29      3.16 o 
   6  12   5        7.59        3.42      1.53 o 
   7  12   5        1.97        2.21      1.48 o 
  -6  13   5        0.04        0.70      3.91 o 
  -5  13   5        6.87        4.17      4.19 o 
  -4  13   5       23.06       22.75      4.41 o 
  -3  13   5       47.75       44.80      6.38 o 
  -2  13   5        0.67        1.13      1.77 o 
  -1  13   5       24.88       23.94      4.91 o 
   0  13   5        0.31        0.90      1.40 o 
   1  13   5       41.50       43.53      3.10 o 
   2  13   5       12.97       15.37      2.59 o 
   3  13   5        3.94        3.79      1.97 o 
   4  13   5       11.01        8.73      3.01 o 
   5  13   5        0.46        0.15      1.83 o 
   6  13   5        8.01       10.19      2.98 o 
  -5  14   5        2.73        2.58      4.16 o 
  -4  14   5       11.30       11.14      3.46 o 
  -3  14   5       40.38       38.70      4.60 o 
  -2  14   5        0.15       -1.81      1.81 o 
  -1  14   5       21.18       16.42      3.89 o 
   0  14   5        6.91        6.03      2.11 o 
   1  14   5        0.01       -2.04      2.04 o 
   2  14   5       31.49       33.94      5.46 o 
   3  14   5       66.98       79.73      4.91 o 
   4  14   5        5.66        5.04      2.56 o 
   5  14   5        3.70        9.13      2.64 o 
  -4  15   5        4.66        2.19      3.07 o 
  -3  15   5        1.31        0.38      1.66 o 
  -2  15   5        6.36        5.79      2.48 o 
  -1  15   5        1.98        1.11      2.29 o 
   0  15   5        0.13        0.72      1.68 o 
   1  15   5        0.24        2.31      1.79 o 
   2  15   5        1.69        0.35      2.30 o 
   3  15   5       38.65       31.80      3.32 o 
   4  15   5       18.66       17.88      3.21 o 
  -2  16   5        6.69        7.38      3.23 o 
  -1  16   5        0.06        2.70      2.15 o 
   0  16   5        1.77        5.01      2.38 o 
   1  16   5        0.98        0.10      1.78 o 
   2  16   5       11.60        7.95      2.51 o 
  -7   0   6        7.60       10.61      4.35 o 
  -4   0   6        7.43        9.39      5.39 o 
  -3   0   6      131.72      133.42      7.48 o 
  -2   0   6      527.20      542.22     13.22 o 
  -1   0   6     1193.69     1230.52     16.42 o 
   0   0   6      620.28      683.38      9.22 o 
   1   0   6     1993.32     1902.91     36.88 o 
   2   0   6       21.45       23.66      4.00 o 
   3   0   6      386.89      403.06     11.48 o 
   4   0   6       33.31       28.68      1.39 o 
   5   0   6      274.50      267.72      4.33 o 
   6   0   6       18.22       21.08      2.67 o 
   7   0   6        1.70        1.40      1.66 o 
   8   0   6       16.80       15.10      1.96 o 
   9   0   6       41.51       40.76      3.04 o 
  -8   1   6        0.65        1.39      1.22 o 
  -7   1   6       37.81       37.05      5.57 o 
  -4   1   6      116.88      124.03      4.83 o 
  -3   1   6        5.45        3.23      0.90 o 
  -2   1   6      249.99      241.94      3.46 o 
  -1   1   6      252.33      239.01      2.77 o 
   0   1   6      293.87      288.58      3.14 o 
   1   1   6        0.98       -0.15      0.50 o 
   2   1   6      162.31      153.99      4.70 o 
   3   1   6      254.64      256.31      3.58 o 
   4   1   6       23.92       26.72      1.00 o 
   5   1   6     1122.23     1106.96      8.86 o 
   6   1   6      560.43      567.80      5.30 o 
   7   1   6       13.45       14.61      1.36 o 
   8   1   6        3.84        2.54      1.02 o 
   9   1   6        0.04        1.24      1.12 o 
  -9   2   6        0.58        3.48      4.87 o 
  -8   2   6        1.33        1.91      4.87 o 
  -7   2   6        9.15        5.22      1.04 o 
  -6   2   6        3.16        2.55      1.17 o 
  -5   2   6        1.11        1.87      1.24 o 
  -4   2   6       38.79       35.86      1.78 o 
  -3   2   6        4.36        7.29      1.12 o 
  -2   2   6        8.51       11.18      1.46 o 
  -1   2   6       31.77       26.66      1.31 o 
   0   2   6        5.91        8.85      0.93 o 
   1   2   6       69.44       75.22      1.48 o 
   2   2   6        0.25       -0.06      0.62 o 
   3   2   6      387.14      370.91      4.97 o 
   4   2   6       25.86       21.66      1.11 o 
   5   2   6      217.42      219.80      2.86 o 
   6   2   6       16.68       16.93      1.45 o 
   7   2   6       39.03       36.86      1.69 o 
   8   2   6        9.86        6.47      1.37 o 
   9   2   6        0.36       -0.21      1.06 o 
  -9   3   6        2.73       -1.98      4.44 o 
  -8   3   6       11.50       16.49      3.84 o 
  -6   3   6      100.00      104.26      2.75 o 
  -5   3   6       10.28        9.92      1.43 o 
  -4   3   6       52.09       51.24      1.95 o 
  -3   3   6      271.30      258.31      3.67 o 
  -2   3   6      130.39      137.08      2.85 o 
  -1   3   6     2497.61     2578.19     23.35 o 
   0   3   6      464.97      484.57      4.94 o 
   1   3   6        1.15        0.96      0.72 o 
   2   3   6      102.78       89.25      1.99 o 
   3   3   6      201.68      192.18      2.25 o 
   4   3   6      175.91      183.20      3.05 o 
   5   3   6     1027.01     1026.60      9.39 o 
   6   3   6      405.99      396.70      4.58 o 
   7   3   6        1.06        0.19      0.93 o 
   8   3   6        3.95        1.90      1.01 o 
   9   3   6        9.94        7.55      1.84 o 
  -9   4   6        0.13        3.05      6.31 o 
  -8   4   6        0.12        1.26      3.91 o 
  -7   4   6       32.07       34.11      4.67 o 
  -6   4   6        0.72        1.58      0.65 o 
  -5   4   6       47.27       55.05      1.91 o 
  -4   4   6       47.57       51.47      2.03 o 
  -3   4   6       20.03       21.05      1.15 o 
  -2   4   6     1417.04     1425.96     15.22 o 
  -1   4   6      728.82      746.82      8.93 o 
   0   4   6      502.04      469.75      4.88 o 
   1   4   6      769.02      790.98      6.66 o 
   2   4   6        4.54        4.13      0.83 o 
   3   4   6      245.08      220.08      2.65 o 
   4   4   6       39.44       42.49      1.43 o 
   5   4   6       23.58       23.23      2.05 o 
   6   4   6       19.89       21.98      1.45 o 
   7   4   6       17.89       14.74      1.49 o 
   8   4   6       11.54        9.42      1.71 o 
   9   4   6       18.97        3.44      2.71 o 
  -9   5   6        1.43        4.93      4.07 o 
  -8   5   6        4.75        4.84      3.82 o 
  -7   5   6       36.08       41.63      3.21 o 
  -6   5   6       31.78       29.45      3.40 o 
  -5   5   6        4.03        3.21      0.96 o 
  -4   5   6       14.91       14.74      1.88 o 
  -3   5   6       10.51       13.48      1.74 o 
  -2   5   6       16.01       11.43      1.54 o 
  -1   5   6       24.16       28.73      1.70 o 
   0   5   6       49.12       51.45      1.85 o 
   1   5   6        2.19        1.21      1.09 o 
   2   5   6       95.57       90.28      2.04 o 
   3   5   6      126.77      131.95      2.41 o 
   4   5   6      223.66      215.39      3.04 o 
   5   5   6       83.46       73.66      2.09 o 
   6   5   6        4.82        4.22      1.81 o 
   7   5   6        1.38       -0.09      0.61 o 
   8   5   6        5.76        3.82      1.37 o 
   9   5   6        5.01        1.57      1.06 o 
  -9   6   6        0.19        1.82      2.65 o 
  -8   6   6        6.32        5.46      2.67 o 
  -7   6   6        1.61        1.41      2.54 o 
  -6   6   6       76.54       76.86      5.02 o 
  -5   6   6       10.94       11.09      3.41 o 
  -4   6   6       79.15       73.90      2.79 o 
  -3   6   6        1.18        0.76      1.14 o 
  -2   6   6        4.64        4.02      1.45 o 
  -1   6   6      154.16      150.93      2.89 o 
   0   6   6        5.32        3.42      1.35 o 
   1   6   6        5.44        8.98      1.50 o 
   2   6   6      282.22      281.98      3.93 o 
   3   6   6      154.43      161.51      3.06 o 
   4   6   6       15.06       14.22      1.35 o 
   5   6   6        1.44        1.13      0.98 o 
   6   6   6       20.27       21.63      1.63 o 
   7   6   6        2.23        1.13      1.51 o 
   8   6   6        1.72        2.35      1.08 o 
   9   6   6        0.01        0.99      1.24 o 
  -8   7   6        0.08        2.23      3.26 o 
  -7   7   6        9.28        6.53      3.69 o 
  -6   7   6      105.07      112.03      3.92 o 
  -5   7   6       61.08       54.29      3.89 o 
  -4   7   6       85.23       91.84      6.35 o 
  -3   7   6      144.82      158.52      7.59 o 
  -2   7   6       46.95       48.74      3.08 o 
  -1   7   6      215.47      218.00      3.76 o 
   0   7   6      575.65      574.45      6.96 o 
   1   7   6      132.38      126.59      2.54 o 
   2   7   6       58.42       57.33      2.48 o 
   3   7   6        2.80        2.23      1.45 o 
   4   7   6      152.87      148.76      3.31 o 
   5   7   6      280.84      274.04      4.01 o 
   6   7   6        7.26        6.85      1.42 o 
   7   7   6        0.02        1.44      1.30 o 
   8   7   6        0.03        0.17      1.43 o 
  -8   8   6        0.07       -0.13      2.10 o 
  -7   8   6        5.82        7.28      3.27 o 
  -6   8   6        0.86       -0.75      3.03 o 
  -5   8   6       25.55       25.22      9.59 o 
  -4   8   6       27.99       24.04      4.87 o 
  -3   8   6       93.23       97.13      3.09 o 
  -2   8   6      198.87      197.36      3.84 o 
  -1   8   6      153.52      154.33      3.60 o 
   0   8   6      547.23      554.88      7.44 o 
   1   8   6      987.25     1022.78     12.84 o 
   2   8   6        5.89       12.03      1.92 o 
   3   8   6      235.35      229.24      4.35 o 
   4   8   6       40.87       44.42      2.39 o 
   5   8   6        7.20        8.09      1.58 o 
   6   8   6       32.03       36.55      2.34 o 
   7   8   6        5.54        6.79      1.42 o 
   8   8   6        6.33        2.85      1.37 o 
  -8   9   6       12.58        8.23      3.35 o 
  -7   9   6        0.22       -1.58      2.12 o 
  -6   9   6        1.44        0.94      2.44 o 
  -5   9   6       22.41       14.10      5.25 o 
  -4   9   6        0.42       -0.86      2.93 o 
  -3   9   6       14.24       17.41      1.45 o 
  -2   9   6        0.07        1.49      1.67 o 
  -1   9   6       18.21       18.41      2.40 o 
   0   9   6        7.89        9.15      2.13 o 
   1   9   6      220.14      231.35      4.41 o 
   2   9   6       23.35       23.80      2.17 o 
   3   9   6       22.24       19.89      2.61 o 
   4   9   6       12.06       12.90      2.62 o 
   5   9   6        4.24        3.08      1.35 o 
   6   9   6        5.04        4.19      1.71 o 
   7   9   6        5.15        2.23      1.70 o 
   8   9   6        0.97        2.55      2.46 o 
  -7  10   6        2.24        0.31      3.41 o 
  -6  10   6        6.72        5.53      3.90 o 
  -5  10   6       12.61        1.82      3.28 o 
  -4  10   6        1.06        0.18      2.36 o 
  -3  10   6       34.54       31.18      2.21 o 
  -2  10   6       14.73       15.14      2.14 o 
  -1  10   6       11.02        8.92      1.97 o 
   0  10   6       14.22       14.43      2.00 o 
   1  10   6       11.55       11.05      2.30 o 
   2  10   6       24.74       24.85      2.46 o 
   3  10   6       98.66       91.00      7.04 o 
   4  10   6       67.27       71.72      3.29 o 
   5  10   6        0.02       -0.85      1.13 o 
   6  10   6        8.63        7.15      1.72 o 
   7  10   6        9.64        5.43      1.77 o 
  -7  11   6        8.68        6.60      4.59 o 
  -6  11   6       28.10       19.83      8.53 o 
  -5  11   6       11.69        5.38      3.19 o 
  -4  11   6        0.69        0.43      1.22 o 
  -3  11   6       40.43       40.70      5.71 o 
  -2  11   6        0.09       -0.31      1.42 o 
  -1  11   6       52.65       61.27      3.51 o 
   0  11   6       37.53       32.60      2.54 o 
   1  11   6       65.34       66.18      2.94 o 
   2  11   6       49.37       54.79      3.18 o 
   3  11   6        3.18        4.38      1.74 o 
   4  11   6        2.86        3.17      1.61 o 
   5  11   6       33.49       36.11      2.61 o 
   6  11   6        1.89        1.39      1.32 o 
   7  11   6       19.04       24.77      4.57 o 
  -6  12   6       10.13        6.90      3.86 o 
  -5  12   6       19.01       18.46      5.61 o 
  -4  12   6        1.17        1.85      1.51 o 
  -3  12   6       10.16        6.50      1.89 o 
  -2  12   6       17.25       14.95      2.92 o 
  -1  12   6        0.92        0.71      1.78 o 
   0  12   6       46.54       47.80      3.65 o 
   1  12   6      127.82      140.15      4.26 o 
   2  12   6       80.38       89.51      2.96 o 
   3  12   6       41.00       42.83      2.56 o 
   4  12   6       41.85       42.20      2.90 o 
   5  12   6        0.10       -1.23      1.68 o 
   6  12   6        1.16        1.74      1.70 o 
  -5  13   6       10.73       14.83      8.85 o 
  -4  13   6        1.29        3.29      3.11 o 
  -3  13   6        0.18        1.14      2.10 o 
  -2  13   6        0.03        0.94      1.95 o 
  -1  13   6        0.15       -0.64      1.53 o 
   0  13   6        6.18        6.62      2.24 o 
   1  13   6       17.38       15.93      2.36 o 
   2  13   6       23.39       23.34      2.46 o 
   3  13   6       17.38       23.02      3.52 o 
   4  13   6        0.17       -2.86      2.86 o 
   5  13   6        0.12       -0.47      1.95 o 
  -4  14   6       10.98        5.43      3.46 o 
  -3  14   6        0.09       -1.49      1.72 o 
  -2  14   6        3.21        4.11      2.11 o 
  -1  14   6        1.64        2.30      1.67 o 
   0  14   6        3.63        3.75      2.61 o 
   1  14   6       44.52       49.32      3.06 o 
   2  14   6        2.29        3.69      2.04 o 
   3  14   6       47.54       47.31      3.19 o 
   4  14   6       14.33       12.25      2.82 o 
  -3  15   6        1.16        0.46      1.80 o 
  -2  15   6        0.55        3.42      3.19 o 
  -1  15   6        5.30        9.82      2.36 o 
   0  15   6       17.63       16.79      3.89 o 
   1  15   6        3.01        3.82      2.37 o 
   2  15   6        0.11        2.19      2.21 o 
   3  15   6        0.00        0.09      2.01 o 
  -7   1   7       11.97       14.26      2.09 o 
  -6   1   7       18.24       18.69      2.52 o 
  -5   1   7       72.68       68.78      4.04 o 
  -4   1   7        5.74        7.46      2.08 o 
  -3   1   7      256.44      241.86      4.82 o 
  -2   1   7     1014.47     1048.71     13.44 o 
  -1   1   7      293.53      302.90      4.00 o 
   0   1   7       24.55       20.65      1.25 o 
   1   1   7       72.78       69.83      4.12 o 
   2   1   7       56.86       75.54      5.39 o 
   3   1   7      494.90      506.21     10.46 o 
   4   1   7      921.82      911.70     16.67 o 
   5   1   7       92.08       84.64      1.33 o 
   6   1   7       31.96       29.80      1.24 o 
   7   1   7        0.80        0.94      0.90 o 
   8   1   7       19.79       15.51      2.43 o 
   9   1   7        0.10        0.34      1.07 o 
  -7   2   7        2.75        2.42      1.13 o 
  -6   2   7       30.96       32.88      3.04 o 
  -5   2   7        0.02       -0.64      1.12 o 
  -4   2   7      429.62      432.76      7.11 o 
  -3   2   7      399.53      381.72      5.14 o 
  -2   2   7       32.66       29.21      1.99 o 
  -1   2   7      860.05      820.51      7.55 o 
   0   2   7       60.50       53.80      1.32 o 
   1   2   7      174.18      150.84      3.22 o 
   2   2   7      246.32      230.29      5.51 o 
   3   2   7        1.00        2.73      1.19 o 
   4   2   7        0.04        0.39      0.84 o 
   5   2   7       15.59       12.97      0.79 o 
   6   2   7        1.04        0.46      0.73 o 
   7   2   7       17.14       20.03      1.31 o 
   8   2   7       19.18       15.50      2.24 o 
   9   2   7        4.44        3.09      1.57 o 
  -9   3   7        1.36        0.24      3.29 o 
  -8   3   7       30.07       23.06      6.70 o 
  -7   3   7       39.14       39.78      3.48 o 
  -6   3   7       12.19       11.72      1.35 o 
  -5   3   7       84.96       85.23      2.28 o 
  -4   3   7        0.64        2.36      1.47 o 
  -3   3   7       76.61       81.39      2.21 o 
  -2   3   7        0.04        0.39      0.99 o 
  -1   3   7        7.47        3.98      1.28 o 
   0   3   7      104.47      125.21      2.41 o 
   1   3   7       62.20       63.11      1.14 o 
   2   3   7      104.62       98.83      2.43 o 
   3   3   7      547.45      523.61      6.90 o 
   4   3   7      155.53      151.51      3.02 o 
   5   3   7       32.82       34.48      1.14 o 
   6   3   7        3.39        1.62      0.80 o 
   7   3   7       28.18       26.82      1.39 o 
   8   3   7        2.37        1.54      1.06 o 
   9   3   7        4.07        3.76      1.85 o 
  -9   4   7        0.14       -0.48      3.48 o 
  -8   4   7        6.43        4.06      4.43 o 
  -7   4   7       37.64       38.61      3.19 o 
  -6   4   7        2.25        1.80      0.97 o 
  -5   4   7       19.39       17.22      1.43 o 
  -4   4   7       20.14       23.28      2.02 o 
  -3   4   7       13.83       15.36      1.48 o 
  -2   4   7       80.88       79.11      2.55 o 
  -1   4   7      213.62      210.16      3.56 o 
   0   4   7       17.92       16.24      2.04 o 
   1   4   7      171.09      180.18      2.93 o 
   2   4   7       74.01       78.37      2.67 o 
   3   4   7      101.70      103.67      2.92 o 
   4   4   7      465.32      455.56      8.67 o 
   5   4   7        0.47        0.53      0.90 o 
   6   4   7       21.97       19.43      1.37 o 
   7   4   7        9.16        6.58      1.24 o 
   8   4   7        2.47        2.13      1.08 o 
   9   4   7        1.81        0.85      1.12 o 
  -8   5   7       18.29       17.65      2.97 o 
  -7   5   7       13.25       15.00      3.82 o 
  -6   5   7        4.58        3.03      1.00 o 
  -5   5   7       49.84       57.49      2.72 o 
  -4   5   7        0.01        0.61      1.13 o 
  -3   5   7      171.60      168.38      4.75 o 
  -2   5   7      515.01      530.86      7.49 o 
  -1   5   7      837.46      817.02     10.01 o 
   0   5   7        0.63        0.86      1.19 o 
   1   5   7      442.53      430.76      5.47 o 
   2   5   7        0.25       -0.06      0.90 o 
   3   5   7     1464.34     1399.17     11.22 o 
   4   5   7      472.65      466.62      5.01 o 
   5   5   7        4.79        5.38      1.62 o 
   6   5   7        4.02        4.19      1.40 o 
   7   5   7       34.34       33.53      2.31 o 
   8   5   7       10.66        9.02      1.52 o 
  -8   6   7        0.07        5.05      3.21 o 
  -7   6   7        0.02        4.17      3.37 o 
  -6   6   7        4.28        6.34      2.58 o 
  -5   6   7        0.03        0.32      1.01 o 
  -4   6   7       93.50       98.58      3.19 o 
  -3   6   7      486.78      483.88      7.23 o 
  -2   6   7       12.57       11.65      1.51 o 
  -1   6   7     1289.98     1363.49     14.33 o 
   0   6   7      293.44      300.53      4.12 o 
   1   6   7      207.33      207.70      3.46 o 
   2   6   7      128.19      123.48      2.93 o 
   3   6   7      144.92      141.59      2.50 o 
   4   6   7        5.53        6.57      1.10 o 
   5   6   7       61.43       64.08      1.68 o 
   6   6   7        6.76        4.95      1.60 o 
   7   6   7       32.43       35.95      4.26 o 
   8   6   7        0.19        0.91      1.56 o 
  -8   7   7        0.26       -1.45      2.06 o 
  -7   7   7        6.32        4.59      2.99 o 
  -6   7   7        6.53        2.10      2.87 o 
  -5   7   7        5.84        7.76      2.07 o 
  -4   7   7       28.53       29.01      4.62 o 
  -3   7   7       18.53       18.75      2.38 o 
  -2   7   7       14.15       14.21      1.92 o 
  -1   7   7        0.11       -0.10      1.29 o 
   0   7   7        9.85        8.98      1.70 o 
   1   7   7        2.11        2.85      1.54 o 
   2   7   7       40.26       39.76      2.04 o 
   3   7   7      106.30       96.89      2.46 o 
   4   7   7        0.65        1.90      1.07 o 
   5   7   7       44.03       41.63      2.46 o 
   6   7   7       37.22       36.75      1.70 o 
   7   7   7       17.48       16.15      2.07 o 
   8   7   7        0.21        0.61      0.83 o 
  -8   8   7        7.78        5.96      3.72 o 
  -7   8   7        7.28        3.32      2.11 o 
  -6   8   7        0.61        1.29      1.76 o 
  -5   8   7        9.47        4.04      2.64 o 
  -4   8   7        1.68       -0.63      2.28 o 
  -3   8   7       76.37       83.92      5.74 o 
  -2   8   7        3.02        1.47      1.15 o 
  -1   8   7        0.32        1.46      1.23 o 
   0   8   7      169.00      178.65      3.40 o 
   1   8   7      258.13      260.44      9.56 o 
   2   8   7        5.80        3.04      1.46 o 
   3   8   7       48.49       46.86      2.31 o 
   4   8   7       11.62       11.53      1.55 o 
   5   8   7       44.67       45.11      2.26 o 
   6   8   7        2.33        0.82      1.27 o 
   7   8   7       20.98       19.47      1.51 o 
   8   8   7        0.27        0.77      1.66 o 
  -7   9   7       12.30        8.75      3.62 o 
  -6   9   7        0.33       -0.31      2.89 o 
  -5   9   7       11.42       10.53      4.65 o 
  -4   9   7        0.49       -0.65      3.28 o 
  -3   9   7       67.91       77.51      5.04 o 
  -2   9   7      109.18      115.01      3.86 o 
  -1   9   7       88.89       81.61      3.17 o 
   0   9   7       19.90       25.22      4.17 o 
   1   9   7       50.41       53.29      3.10 o 
   2   9   7        8.66        7.99      1.86 o 
   3   9   7      267.85      268.60      4.38 o 
   4   9   7       44.04       46.53      2.26 o 
   5   9   7        2.47        2.92      1.30 o 
   6   9   7        7.31        7.45      1.39 o 
   7   9   7        7.23        3.29      1.60 o 
  -7  10   7       14.96       14.91      3.67 o 
  -6  10   7       15.38       16.72      6.76 o 
  -5  10   7        4.13        3.97      3.21 o 
  -4  10   7       28.07       22.29      8.19 o 
  -3  10   7       32.98       40.47      2.65 o 
  -2  10   7       39.49       49.93      2.72 o 
  -1  10   7      147.71      161.53      4.21 o 
   0  10   7      182.85      198.45      3.96 o 
   1  10   7        3.96        6.28      1.71 o 
   2  10   7      136.30      137.13      4.89 o 
   3  10   7       47.32       50.67      3.10 o 
   4  10   7        2.61        2.04      1.46 o 
   5  10   7        8.21        6.91      1.41 o 
   6  10   7        3.84        2.34      1.26 o 
   7  10   7        0.01        1.13      1.43 o 
  -6  11   7        5.08       10.06      5.54 o 
  -5  11   7        0.03        2.85      3.62 o 
  -4  11   7        4.91        4.06      3.38 o 
  -3  11   7        5.70        2.56      1.90 o 
  -2  11   7        0.02       -0.98      1.61 o 
  -1  11   7        4.36        3.88      1.47 o 
   0  11   7       19.42       20.46      2.17 o 
   1  11   7        1.25       -1.66      1.80 o 
   2  11   7        0.48       -0.34      1.70 o 
   3  11   7        2.43        0.18      0.96 o 
   4  11   7        0.32        0.84      1.59 o 
   5  11   7        0.28        0.49      1.26 o 
   6  11   7       12.23        6.82      2.00 o 
  -5  12   7        0.36       -0.11      2.95 o 
  -4  12   7       19.62       20.81      7.44 o 
  -3  12   7        7.14        3.37      1.81 o 
  -2  12   7        0.66        1.76      2.66 o 
  -1  12   7       12.88       12.66      2.70 o 
   0  12   7        1.93        3.15      1.72 o 
   1  12   7       29.50       25.56      2.87 o 
   2  12   7       17.63       20.38      2.70 o 
   3  12   7        0.78        2.44      1.62 o 
   4  12   7       16.48       16.32      2.28 o 
   5  12   7        6.02        4.01      2.14 o 
  -4  13   7        5.59        1.83      3.75 o 
  -3  13   7       13.38       12.98      4.43 o 
  -2  13   7       28.91       29.78      4.60 o 
  -1  13   7        3.01        3.10      2.21 o 
   0  13   7        5.31        5.48      2.22 o 
   1  13   7        0.53        0.28      1.84 o 
   2  13   7        1.53        1.02      1.68 o 
   3  13   7        3.84        3.57      2.00 o 
   4  13   7        8.85        8.45      2.08 o 
  -3  14   7        0.05        2.04      1.70 o 
  -2  14   7        7.09        6.09      1.74 o 
  -1  14   7       10.02        7.90      2.67 o 
   0  14   7        0.01       -1.03      2.14 o 
   1  14   7        1.97        4.67      2.67 o 
   2  14   7        0.09       -0.54      2.05 o 
   3  14   7        0.60        3.43      2.33 o 
  -1  15   7        0.88        0.29      2.91 o 
   0  15   7        1.00        2.21      2.83 o 
   1  15   7        6.12        9.63      2.39 o 
  -8   0   8        0.27       -0.35      1.39 o 
  -4   0   8        0.33      154.30     10.26 o 
  -3   0   8      451.98      434.31     17.05 o 
  -2   0   8       16.90       14.51      3.20 o 
  -1   0   8      327.12      325.01      6.98 o 
   0   0   8      425.61      408.58      5.81 o 
   1   0   8      346.47      343.04     12.18 o 
   2   0   8       20.57       27.49      5.74 o 
   3   0   8      580.44      614.59     18.09 o 
   4   0   8        3.09        7.65      4.35 o 
   5   0   8       14.89       17.92      4.87 o 
   6   0   8        1.14        0.87      3.48 o 
   7   0   8        0.29        2.09      3.65 o 
   8   0   8       20.13       17.92      5.04 o 
  -7   1   8       24.94       24.18      2.61 o 
  -6   1   8       22.59       22.79      1.91 o 
  -5   1   8        0.00       -0.70      1.22 o 
  -4   1   8      204.94      210.92     10.61 o 
  -3   1   8      679.08      687.85      9.98 o 
  -2   1   8       82.34       81.18      2.80 o 
  -1   1   8      127.06      124.05      2.56 o 
   0   1   8       41.89       48.19      1.42 o 
   1   1   8      204.31      194.54      5.41 o 
   2   1   8      283.83      250.57      7.56 o 
   3   1   8       24.83       25.43      4.18 o 
   4   1   8        4.45        4.00      2.83 o 
   5   1   8        7.56        7.48      2.19 o 
   6   1   8       15.46       15.53      0.95 o 
   7   1   8        4.97        3.91      1.72 o 
   8   1   8        7.86        6.67      1.90 o 
  -7   2   8        0.22       -1.04      1.39 o 
  -6   2   8        0.10       -1.61      2.17 o 
  -5   2   8        2.92        2.41      1.70 o 
  -4   2   8       27.16       35.34      2.66 o 
  -3   2   8       46.72       45.01      4.57 o 
  -2   2   8      177.44      179.94      3.05 o 
  -1   2   8       17.72       19.35      1.54 o 
   0   2   8        1.28        0.92      0.71 o 
   1   2   8       15.41       17.33      1.53 o 
   2   2   8       61.84       63.71      8.61 o 
   3   2   8       64.43       75.77      4.52 o 
   4   2   8        6.09        5.48      1.85 o 
   5   2   8       29.41       23.29      2.27 o 
   6   2   8       11.20       11.07      1.12 o 
   7   2   8        0.02        0.40      2.33 o 
   8   2   8        1.72        2.38      2.75 o 
  -8   3   8        3.83        1.49      3.04 o 
  -7   3   8       12.17        5.78      5.74 o 
  -6   3   8        4.51        4.17      1.41 o 
  -5   3   8       17.18       18.06      1.78 o 
  -4   3   8      252.85      265.37      4.01 o 
  -3   3   8      725.76      733.42      8.12 o 
  -2   3   8      275.74      279.80      4.47 o 
  -1   3   8      141.43      134.40      2.77 o 
   0   3   8       72.44       63.86      1.63 o 
   1   3   8      476.83      453.34      5.03 o 
   2   3   8      339.73      334.48     11.22 o 
   3   3   8      165.51      147.88      3.99 o 
   4   3   8        0.03        0.22      0.42 o 
   5   3   8        9.75       12.07      1.23 o 
   6   3   8       55.73       51.11      2.78 o 
   7   3   8       44.28       43.19      4.05 o 
   8   3   8        0.12        0.11      1.25 o 
  -8   4   8        0.24       -2.79      3.08 o 
  -7   4   8        2.42        4.04      2.43 o 
  -6   4   8        5.46        6.74      1.24 o 
  -5   4   8      112.56      113.91      2.37 o 
  -4   4   8        4.42        5.37      1.54 o 
  -3   4   8      249.67      251.78      5.49 o 
  -2   4   8      134.11      131.92      2.88 o 
  -1   4   8       59.72       63.18      1.86 o 
   0   4   8      444.37      428.99      5.32 o 
   1   4   8      107.22      103.37      1.52 o 
   2   4   8       15.72       11.22      2.03 o 
   3   4   8       23.14       19.53      1.57 o 
   4   4   8      181.06      164.07      4.34 o 
   5   4   8        6.44        6.42      1.04 o 
   6   4   8       48.03       48.93      2.13 o 
   7   4   8       13.25       10.92      1.64 o 
   8   4   8       22.84       21.29      3.96 o 
  -8   5   8        1.99        0.44      3.04 o 
  -7   5   8        0.69        1.59      1.82 o 
  -6   5   8       26.75       25.21      2.28 o 
  -5   5   8        0.02       -0.21      1.86 o 
  -4   5   8       11.33       13.48      1.62 o 
  -3   5   8        0.05        0.32      1.02 o 
  -2   5   8       88.22       91.31      2.48 o 
  -1   5   8        7.09        6.72      1.56 o 
   0   5   8        3.19        2.35      1.66 o 
   1   5   8      146.88      137.98      2.68 o 
   2   5   8       30.04       29.07      2.06 o 
   3   5   8      112.55      116.67      2.71 o 
   4   5   8       55.46       45.86      3.09 o 
   5   5   8       14.58       17.19      1.77 o 
   6   5   8        0.46        0.30      0.97 o 
   7   5   8        0.84        1.11      1.14 o 
   8   5   8       11.63       10.15      3.48 o 
  -8   6   8        1.11        0.17      1.97 o 
  -7   6   8        0.13        1.28      2.97 o 
  -6   6   8        0.14        0.30      1.52 o 
  -5   6   8        5.55        6.21      1.48 o 
  -4   6   8       21.73       19.55      1.64 o 
  -3   6   8        8.06       11.43      1.38 o 
  -2   6   8       13.10       10.26      1.87 o 
  -1   6   8      178.33      180.52      5.69 o 
   0   6   8        1.47        0.67      1.42 o 
   1   6   8       50.25       50.25      1.96 o 
   2   6   8      100.18       96.10      3.02 o 
   3   6   8       78.04       72.95      2.21 o 
   4   6   8        0.00       -0.14      0.66 o 
   5   6   8       23.65       23.51      1.58 o 
   6   6   8       40.46       41.56      2.86 o 
   7   6   8        0.35       -0.22      1.14 o 
   8   6   8       27.99       34.74      4.24 o 
  -7   7   8        2.83        1.82      2.55 o 
  -6   7   8        0.16       -0.66      2.89 o 
  -5   7   8       46.53       49.03      3.99 o 
  -4   7   8       69.28       77.50      2.23 o 
  -3   7   8      120.02      123.53      3.44 o 
  -2   7   8       30.83       30.57      2.32 o 
  -1   7   8        7.62        8.90      1.43 o 
   0   7   8       64.25       68.47      2.34 o 
   1   7   8      264.47      275.04      3.61 o 
   2   7   8      725.25      722.28      8.26 o 
   3   7   8       18.36       18.61      1.44 o 
   4   7   8       69.52       71.72      1.83 o 
   5   7   8       10.92        5.81      1.37 o 
   6   7   8        4.66        1.08      2.03 o 
   7   7   8       28.12       24.81      2.98 o 
  -7   8   8        0.44        2.82      3.00 o 
  -6   8   8       20.10       21.38      5.18 o 
  -5   8   8       38.99       54.50      2.93 o 
  -4   8   8        2.34        3.85      3.51 o 
  -3   8   8       67.98       74.08      5.30 o 
  -2   8   8      129.39      141.82      3.48 o 
  -1   8   8        0.09        0.51      1.16 o 
   0   8   8        6.99        5.36      1.24 o 
   1   8   8      167.39      170.16      3.08 o 
   2   8   8      115.70      112.31      2.74 o 
   3   8   8       30.85       29.52      1.87 o 
   4   8   8       30.42       28.66      1.58 o 
   5   8   8        7.36        7.00      1.09 o 
   6   8   8        9.27        9.65      2.19 o 
   7   8   8        0.60        0.90      1.74 o 
  -6   9   8        0.33        0.98      2.16 o 
  -5   9   8        4.64        4.85      2.71 o 
  -4   9   8       12.59        9.41      3.11 o 
  -3   9   8        8.58       10.01      3.00 o 
  -2   9   8        5.81        3.78      1.43 o 
  -1   9   8        0.40        1.41      1.35 o 
   0   9   8        7.84        6.66      1.62 o 
   1   9   8       10.71       10.68      2.14 o 
   2   9   8       39.38       39.46      2.71 o 
   3   9   8        3.23        3.41      1.44 o 
   4   9   8       14.86       11.97      1.80 o 
   5   9   8       23.38       19.86      1.94 o 
   6   9   8       11.49       14.48      3.13 o 
  -6  10   8        4.32        4.80      2.62 o 
  -5  10   8       47.36       48.98     15.76 o 
  -4  10   8       20.74        9.90      4.72 o 
  -3  10   8        5.06        1.17      2.63 o 
  -2  10   8       11.25        9.55      2.58 o 
  -1  10   8       11.73        9.87      2.04 o 
   0  10   8       21.25       18.76      2.96 o 
   1  10   8       32.60       29.45      2.07 o 
   2  10   8       41.61       43.10      2.10 o 
   3  10   8        2.00        2.80      1.73 o 
   4  10   8        0.52        1.96      1.54 o 
   5  10   8       23.01       18.68      1.76 o 
   6  10   8       10.51        8.25      2.52 o 
  -5  11   8        3.09       -0.66      3.29 o 
  -4  11   8       23.21       12.49      6.24 o 
  -3  11   8       10.67        9.91      4.34 o 
  -2  11   8        8.23        9.70      2.65 o 
  -1  11   8       85.96       96.31      2.76 o 
   0  11   8        9.20        8.17      1.93 o 
   1  11   8      226.17      248.26      5.30 o 
   2  11   8       53.48       57.18      3.08 o 
   3  11   8        0.03        0.19      1.51 o 
   4  11   8        2.96        4.52      1.91 o 
   5  11   8        2.60        5.69      2.76 o 
  -4  12   8        0.76        6.21      3.24 o 
  -3  12   8       12.40       12.09      3.59 o 
  -2  12   8        7.25        2.96      2.52 o 
  -1  12   8        3.81        0.89      1.71 o 
   0  12   8        3.85        3.18      1.53 o 
   1  12   8       21.07       27.06      4.08 o 
   2  12   8        0.03       -1.40      1.40 o 
   3  12   8        1.64        0.65      1.32 o 
   4  12   8        0.04       -0.35      1.22 o 
  -3  13   8        0.60        0.23      1.72 o 
  -2  13   8        0.26        4.45      2.03 o 
  -1  13   8        1.81        0.97      1.66 o 
   0  13   8       12.00       15.11      2.26 o 
   1  13   8       17.01       14.54      3.11 o 
   2  13   8       22.22       17.95      2.05 o 
   3  13   8        0.21        0.23      2.55 o 
  -1  14   8        0.77        1.85      2.22 o 
   0  14   8        0.01        0.90      2.26 o 
   1  14   8        1.82        1.68      2.14 o 
  -7   1   9        0.07        1.39      1.91 o 
  -6   1   9       16.92       16.00      2.78 o 
  -5   1   9      290.86      265.63      8.35 o 
  -4   1   9      436.98      423.56      8.42 o 
  -3   1   9       19.64       21.53      1.39 o 
  -2   1   9      156.41      160.00      3.81 o 
  -1   1   9       78.01       74.43      2.14 o 
   0   1   9      192.06      178.72      6.13 o 
   1   1   9        1.71        0.85      1.66 o 
   2   1   9        5.28        1.28      2.16 o 
   3   1   9        2.07        2.76      2.26 o 
   4   1   9       34.82       39.07      4.24 o 
   5   1   9      102.94      107.73      4.47 o 
   6   1   9       23.37       29.55      6.87 o 
   7   1   9        6.84        6.42      2.48 o 
   8   1   9        0.25        0.81      1.66 o 
  -8   2   9        1.08        1.39      4.52 o 
  -7   2   9        7.01        4.98      3.62 o 
  -6   2   9        7.08        9.21      2.17 o 
  -5   2   9       21.13       18.11      2.01 o 
  -4   2   9        0.02        1.21      1.26 o 
  -3   2   9       70.35       71.69      2.55 o 
  -2   2   9      137.53      145.02      3.19 o 
  -1   2   9      222.09      214.63      3.08 o 
   0   2   9       15.79       10.76      1.09 o 
   1   2   9      472.37      482.30     14.96 o 
   2   2   9      435.27      413.19      8.96 o 
   3   2   9       26.18       37.22      6.87 o 
   4   2   9      100.01       98.86      3.74 o 
   5   2   9        0.20        4.32      1.90 o 
   6   2   9       49.82       55.83      3.56 o 
   7   2   9       20.56       16.87      3.79 o 
   8   2   9        1.30        0.98      2.80 o 
  -8   3   9        0.20       -1.04      7.31 o 
  -7   3   9        1.38        1.04      2.96 o 
  -6   3   9       24.57       30.17      3.18 o 
  -5   3   9       78.38       79.16      4.23 o 
  -4   3   9       48.57       50.14      3.48 o 
  -3   3   9        0.64        2.69      1.49 o 
  -2   3   9       25.71       28.26      1.70 o 
  -1   3   9        8.84        8.18      1.18 o 
   0   3   9       95.70       96.51      1.65 o 
   1   3   9        9.77        7.32      1.08 o 
   2   3   9       21.88       19.50      3.75 o 
   3   3   9       27.37       30.83      5.04 o 
   4   3   9       76.90       70.69      7.48 o 
   5   3   9       43.75       50.45      4.61 o 
   6   3   9        5.22        5.37      3.17 o 
   7   3   9        5.23        4.40      2.41 o 
   8   3   9        0.00       -1.28      2.34 o 
  -7   4   9        9.88        5.69      4.17 o 
  -6   4   9        0.07       -0.62      1.17 o 
  -5   4   9       29.98       29.93      2.38 o 
  -4   4   9        0.56        1.36      1.51 o 
  -3   4   9       83.91       85.43      2.54 o 
  -2   4   9        4.83        4.01      1.18 o 
  -1   4   9       13.34       11.35      1.24 o 
   0   4   9        1.61        1.55      0.80 o 
   1   4   9       37.71       33.07      1.56 o 
   2   4   9       16.69       15.92      1.19 o 
   3   4   9        0.35        1.20      1.02 o 
   4   4   9        3.83        1.85      0.65 o 
   5   4   9        0.99        0.98      0.67 o 
   6   4   9        1.08        2.96      1.58 o 
   7   4   9       22.37       28.43      2.57 o 
  -7   5   9        0.67        2.48      2.35 o 
  -6   5   9       47.29       50.39      4.20 o 
  -5   5   9      160.71      172.67      3.59 o 
  -4   5   9       52.36       49.78      2.55 o 
  -3   5   9        2.31        2.80      1.21 o 
  -2   5   9        8.36        7.65      1.11 o 
  -1   5   9       91.31       85.79      1.86 o 
   0   5   9      197.16      190.74      2.76 o 
   1   5   9      101.01       90.19      2.78 o 
   2   5   9        2.11        2.47      1.10 o 
   3   5   9        0.10        0.05      0.88 o 
   4   5   9        6.59        4.15      1.34 o 
   5   5   9       56.61       51.52      3.56 o 
   6   5   9       12.77       13.24      3.27 o 
   7   5   9        1.08        1.07      2.05 o 
  -7   6   9       19.69       16.20      8.24 o 
  -6   6   9        6.51        5.84      2.58 o 
  -5   6   9        0.12        0.12      1.26 o 
  -4   6   9       16.59       19.55      2.08 o 
  -3   6   9        0.64        0.53      1.36 o 
  -2   6   9       54.41       56.62      2.07 o 
  -1   6   9       29.82       28.56      2.08 o 
   0   6   9        0.94       -0.24      0.85 o 
   1   6   9       11.51       11.36      1.36 o 
   2   6   9       16.28       12.70      1.71 o 
   3   6   9        3.38        0.90      1.20 o 
   4   6   9       22.06       25.19      1.96 o 
   5   6   9        5.48        2.70      1.58 o 
   6   6   9       13.69       15.37      2.12 o 
   7   6   9       12.34       11.41      2.45 o 
  -7   7   9        1.67       -0.52      7.48 o 
  -6   7   9        1.68       -0.72      1.84 o 
  -5   7   9        1.46        0.43      0.97 o 
  -4   7   9        4.34        3.93      1.35 o 
  -3   7   9       17.36       27.83      2.44 o 
  -2   7   9        0.06        1.01      1.52 o 
  -1   7   9        0.41       -0.91      1.66 o 
   0   7   9       19.79       19.03      1.62 o 
   1   7   9       33.98       38.48      2.11 o 
   2   7   9        4.32        3.89      1.11 o 
   3   7   9        2.10        1.43      0.62 o 
   4   7   9        3.56        3.39      1.40 o 
   5   7   9        0.90        1.05      1.62 o 
   6   7   9       10.65        9.86      3.92 o 
   7   7   9        0.05        3.32      3.34 o 
  -6   8   9        3.97        4.08      2.42 o 
  -5   8   9        0.00       -2.07      2.07 o 
  -4   8   9       20.93       14.58      4.08 o 
  -3   8   9        9.16       11.21      1.70 o 
  -2   8   9       11.76        9.16      2.35 o 
  -1   8   9       13.04       11.45      2.17 o 
   0   8   9       28.72       29.03      2.45 o 
   1   8   9       12.42        9.60      1.65 o 
   2   8   9        3.17        2.29      0.86 o 
   3   8   9        5.17        3.55      0.86 o 
   4   8   9       41.86       45.04      2.66 o 
   5   8   9        1.26        0.41      1.53 o 
   6   8   9       29.01       35.61      3.18 o 
  -6   9   9        4.35        7.61      2.88 o 
  -5   9   9       21.67       17.78      5.42 o 
  -4   9   9        0.12        0.60      1.81 o 
  -3   9   9       22.10       16.49      5.28 o 
  -2   9   9        6.99        4.27      1.48 o 
  -1   9   9      161.41      184.21      4.09 o 
   0   9   9      304.49      306.57      8.49 o 
   1   9   9       37.03       39.88      3.28 o 
   2   9   9       36.53       42.37      2.14 o 
   3   9   9       18.71       19.04      2.61 o 
   4   9   9        2.09        2.50      1.60 o 
   5   9   9       21.04       12.79      3.29 o 
   6   9   9        9.97       10.61      3.24 o 
  -5  10   9        3.37        3.46      2.15 o 
  -4  10   9        7.77        7.86      5.39 o 
  -3  10   9        1.34       -0.15      2.73 o 
  -2  10   9        5.83        3.14      3.20 o 
  -1  10   9       13.37       13.15      2.46 o 
   0  10   9       33.12       26.82      3.14 o 
   1  10   9        0.04        0.42      1.25 o 
   2  10   9        8.59        8.47      1.67 o 
   3  10   9       10.10       10.72      2.53 o 
   4  10   9       10.73        9.83      1.97 o 
   5  10   9        1.37        2.30      1.49 o 
  -4  11   9        3.41        1.57      2.63 o 
  -3  11   9        2.46        2.03      2.47 o 
  -2  11   9        3.67        2.82      3.17 o 
  -1  11   9        2.33        1.35      2.26 o 
   0  11   9       66.44       66.00      3.54 o 
   1  11   9       31.99       29.97      4.38 o 
   2  11   9        1.27       -1.59      1.59 o 
   3  11   9        0.23       -1.61      1.92 o 
   4  11   9        2.87        2.54      2.30 o 
  -3  12   9        6.34        2.51      3.19 o 
  -2  12   9        2.55        1.82      1.83 o 
  -1  12   9        0.48        0.63      1.38 o 
   0  12   9        9.30        6.70      2.49 o 
   1  12   9        2.27        2.64      1.95 o 
   2  12   9        6.44        4.38      1.91 o 
   3  12   9       13.34       16.31      4.83 o 
  -1  13   9       50.42       51.64      9.12 o 
   0  13   9       74.78       74.29      3.04 o 
   1  13   9        1.84        1.70      2.08 o 
  -6   0  10        0.97        2.98      2.17 o 
  -5   0  10       34.92       26.79      4.00 o 
  -4   0  10       45.53       48.14      3.96 o 
  -3   0  10        0.14       -0.06      2.03 o 
  -2   0  10       10.75        9.45      2.09 o 
  -1   0  10       61.88       50.41      2.32 o 
   0   0  10      489.23      480.64     12.52 o 
   1   0  10        3.10        0.52      3.48 o 
   2   0  10      130.13      124.73      5.91 o 
   3   0  10      113.22      118.64      5.91 o 
   4   0  10       27.78       37.57      6.44 o 
   5   0  10      169.19      192.40     10.61 o 
   6   0  10        8.69        8.52      5.22 o 
   7   0  10      106.06      144.21     10.26 o 
  -6   1  10       32.23       28.73      3.19 o 
  -5   1  10        0.10       -1.63      1.63 o 
  -4   1  10        5.06        2.80      2.01 o 
  -3   1  10        2.63        2.20      1.44 o 
  -2   1  10       13.34       14.62      1.81 o 
  -1   1  10       46.52       43.14      1.62 o 
   0   1  10       10.16        9.00      1.38 o 
   1   1  10        0.88        5.61      2.61 o 
   2   1  10        3.04        2.23      2.21 o 
   3   1  10       24.42       30.21      3.34 o 
   4   1  10      112.00      120.29      5.02 o 
   5   1  10        2.02        1.57      1.85 o 
   6   1  10       22.54       21.54      3.18 o 
   7   1  10        0.71       -0.41      2.21 o 
  -7   2  10        3.23        1.04      4.00 o 
  -6   2  10       17.58       20.74      3.49 o 
  -5   2  10        0.08        0.63      1.61 o 
  -4   2  10       21.89       17.03      2.41 o 
  -3   2  10       12.86       11.45      2.09 o 
  -2   2  10        0.10        1.20      1.21 o 
  -1   2  10        2.30        2.18      1.01 o 
   0   2  10       12.49        9.93      1.66 o 
   1   2  10       19.30       20.83      2.70 o 
   2   2  10       22.31       21.47      3.93 o 
   3   2  10        6.04        6.26      3.44 o 
   4   2  10       11.29       12.00      2.95 o 
   5   2  10        0.19       -1.30      1.85 o 
   6   2  10        0.00        0.72      2.10 o 
   7   2  10        0.51       -0.85      2.26 o 
  -7   3  10       33.62       31.06     10.80 o 
  -6   3  10       80.93       76.01      3.35 o 
  -5   3  10       17.30       14.92      2.28 o 
  -4   3  10       39.96       40.92      2.75 o 
  -3   3  10        8.33        7.06      1.91 o 
  -2   3  10      189.03      195.26      3.92 o 
  -1   3  10       14.98       11.80      1.23 o 
   0   3  10        1.25        1.72      1.56 o 
   1   3  10        1.76        4.10      1.90 o 
   2   3  10        7.86        3.20      2.32 o 
   3   3  10      142.47      144.20      4.78 o 
   4   3  10       26.64       32.95      4.55 o 
   5   3  10        1.15        3.49      3.24 o 
   6   3  10        2.24        2.61      2.45 o 
   7   3  10        1.86        6.24      2.92 o 
  -7   4  10        0.32       -1.39      4.35 o 
  -6   4  10        5.42        1.88      1.37 o 
  -5   4  10        0.03        0.22      1.65 o 
  -4   4  10        0.00       -1.08      1.23 o 
  -3   4  10       49.07       52.42      2.40 o 
  -2   4  10        0.00       -0.07      0.96 o 
  -1   4  10      154.24      155.92      3.11 o 
   0   4  10       89.10       86.19      1.62 o 
   1   4  10        3.21        4.62      0.92 o 
   2   4  10      141.99      153.21      6.74 o 
   3   4  10       20.71       28.34      2.83 o 
   4   4  10       23.41       26.81      3.40 o 
   5   4  10       41.49       42.08      5.48 o 
   6   4  10        6.19        7.68      2.38 o 
   7   4  10       37.31       37.28      3.70 o 
  -6   5  10        3.72        0.41      2.50 o 
  -5   5  10       42.48       48.13      6.69 o 
  -4   5  10       13.19       12.78      1.91 o 
  -3   5  10        1.24        1.42      1.16 o 
  -2   5  10        1.96        3.77      1.05 o 
  -1   5  10        0.01        0.06      0.88 o 
   0   5  10       25.66       21.43      1.23 o 
   1   5  10        4.88        4.52      1.88 o 
   2   5  10        0.05        0.40      1.10 o 
   3   5  10       44.50       38.04      3.54 o 
   4   5  10        3.47        5.28      2.63 o 
   5   5  10        2.25        3.15      2.07 o 
   6   5  10        3.09        5.72      2.64 o 
  -6   6  10       13.95       12.92      4.07 o 
  -5   6  10        2.16        2.27      1.44 o 
  -4   6  10        8.33        6.23      1.64 o 
  -3   6  10       31.60       34.68      2.13 o 
  -2   6  10       30.57       28.04      1.83 o 
  -1   6  10       22.38       20.23      1.62 o 
   0   6  10       75.58       71.38      2.52 o 
   1   6  10        0.26        0.30      1.30 o 
   2   6  10        2.00        2.59      1.19 o 
   3   6  10        0.50        1.21      1.04 o 
   4   6  10        2.58        2.41      1.70 o 
   5   6  10       37.45       42.82      6.32 o 
   6   6  10        0.08       -0.37      1.65 o 
  -6   7  10       27.82       -1.22      7.31 o 
  -5   7  10        6.24        2.58      1.84 o 
  -4   7  10        5.03        3.08      1.44 o 
  -3   7  10       42.55       54.01      3.28 o 
  -2   7  10       93.05       92.03      2.86 o 
  -1   7  10       99.62      100.71      2.67 o 
   0   7  10        9.98        7.89      1.29 o 
   1   7  10       33.04       23.88      3.19 o 
   2   7  10        2.52        2.15      1.21 o 
   3   7  10       57.90       50.07      3.31 o 
   4   7  10       25.87       32.23      4.08 o 
   5   7  10        0.07        0.74      2.16 o 
   6   7  10        3.71        6.03      2.81 o 
  -5   8  10        3.32        4.38      1.96 o 
  -4   8  10        0.57        1.05      1.21 o 
  -3   8  10        1.69        2.49      1.38 o 
  -2   8  10        6.83        4.30      1.63 o 
  -1   8  10       20.70       24.25      1.78 o 
   0   8  10       10.62       12.67      2.06 o 
   1   8  10       29.99       31.32      5.65 o 
   2   8  10       40.39       45.39      4.37 o 
   3   8  10        5.60        5.46      1.65 o 
   4   8  10        1.25        0.90      1.91 o 
   5   8  10       13.18       17.44      5.13 o 
  -4   9  10       10.95       10.98      3.00 o 
  -3   9  10        0.76       -0.16      1.19 o 
  -2   9  10        0.02       -0.32      1.14 o 
  -1   9  10        3.01        0.74      1.24 o 
   0   9  10       23.91       19.33      1.91 o 
   1   9  10        2.76        1.72      1.69 o 
   2   9  10       12.34        8.63      1.62 o 
   3   9  10        2.02        3.80      1.20 o 
   4   9  10        2.78        4.11      2.87 o 
  -3  10  10        7.46        2.68      3.36 o 
  -2  10  10        6.82        4.46      2.64 o 
  -1  10  10        1.32        1.88      2.58 o 
   0  10  10       10.73        9.89      1.89 o 
   1  10  10       13.99       13.24      3.19 o 
   2  10  10       15.92       13.19      2.86 o 
   3  10  10       31.83       37.60      3.66 o 
   4  10  10        6.86        5.02      4.04 o 
  -2  11  10       70.20       66.00      4.51 o 
  -1  11  10       14.71       15.38      3.71 o 
   0  11  10        3.60        3.37      2.30 o 
   1  11  10       20.31       17.54      2.61 o 
   2  11  10        3.93        4.49      3.00 o 
  -5   1  11        1.02        0.35      4.35 o 
  -4   1  11       30.90       30.75      2.07 o 
  -3   1  11       41.72       37.25      2.26 o 
  -2   1  11        0.08       -0.32      0.94 o 
  -1   1  11       25.33       29.66      1.27 o 
   0   1  11        0.59        3.22      2.24 o 
   1   1  11       32.19       32.71      3.44 o 
   2   1  11       52.65       60.07      4.00 o 
   3   1  11        1.93        3.09      3.38 o 
   4   1  11        9.55       11.98      3.05 o 
   5   1  11       11.43       10.80      2.52 o 
   6   1  11        7.94       10.83      2.77 o 
  -6   2  11        0.03       -2.61      6.09 o 
  -5   2  11        5.60        8.18      5.91 o 
  -4   2  11        0.80        1.06      1.43 o 
  -3   2  11       29.41       27.29      1.89 o 
  -2   2  11       70.13       73.14      2.10 o 
  -1   2  11        0.00        0.15      0.99 o 
   0   2  11       83.85       72.63      4.67 o 
   1   2  11       95.44      107.93      5.96 o 
   2   2  11        3.13        3.74      2.03 o 
   3   2  11      104.75      114.20      5.12 o 
   4   2  11       63.87       75.21      4.50 o 
   5   2  11       51.22       57.93     10.18 o 
   6   2  11      115.28      142.32      7.80 o 
  -6   3  11        9.65        4.56      2.99 o 
  -5   3  11        7.99        6.63      2.86 o 
  -4   3  11       38.66       43.01      2.32 o 
  -3   3  11        2.46        1.08      1.01 o 
  -2   3  11        0.69        0.43      1.03 o 
  -1   3  11        0.34        1.32      0.91 o 
   0   3  11        0.25       -0.84      1.16 o 
   1   3  11       12.08       16.62      2.45 o 
   2   3  11       22.81       28.56      4.30 o 
   3   3  11        0.26        1.16      2.03 o 
   4   3  11        2.79        1.48      2.09 o 
   5   3  11       16.71       19.69      3.45 o 
   6   3  11        4.12        1.41      2.78 o 
  -5   4  11       11.34        2.79      2.98 o 
  -4   4  11       16.42       13.76      2.57 o 
  -3   4  11        2.05        2.35      1.38 o 
  -2   4  11       34.77       30.93      1.95 o 
  -1   4  11       77.59       72.00      2.87 o 
   0   4  11        1.33        3.31      1.76 o 
   1   4  11       16.50       18.10      2.50 o 
   2   4  11        0.76        3.48      4.09 o 
   3   4  11       45.41       46.88      3.98 o 
   4   4  11        2.32       -0.93      3.19 o 
   5   4  11        5.77        7.76      3.18 o 
  -5   5  11        1.60        2.29      1.58 o 
  -4   5  11       23.09       23.94      1.85 o 
  -3   5  11       34.89       36.93      2.05 o 
  -2   5  11        4.79        3.33      1.18 o 
  -1   5  11       21.39       21.00      1.33 o 
   0   5  11       19.62       22.42      1.62 o 
   1   5  11       33.91       31.61      3.37 o 
   2   5  11       95.64      105.13      5.01 o 
   3   5  11        1.29        2.36      2.53 o 
   4   5  11       33.50       32.00      3.26 o 
   5   5  11       17.23       30.83      5.31 o 
  -5   6  11        0.86        1.32      1.34 o 
  -4   6  11        8.61        9.46      1.67 o 
  -3   6  11        5.91        6.55      1.68 o 
  -2   6  11       55.80       60.66      2.54 o 
  -1   6  11        0.47       -0.30      0.90 o 
   0   6  11      119.15      118.17      6.70 o 
   1   6  11       86.79      105.15      5.06 o 
   2   6  11        1.43        1.72      2.08 o 
   3   6  11       83.08       97.94      6.52 o 
   4   6  11       11.61       14.02      3.44 o 
   5   6  11       34.77       30.89      5.42 o 
  -4   7  11        1.40        1.01      1.62 o 
  -3   7  11        6.78        7.65      1.44 o 
  -2   7  11        2.33        2.02      1.38 o 
  -1   7  11       12.12       12.88      2.40 o 
   0   7  11        0.71        1.70      1.67 o 
   1   7  11       24.63       32.50      7.74 o 
   2   7  11       27.01       33.81      5.15 o 
   3   7  11        0.94        1.65      2.66 o 
   4   7  11       13.17       15.40      3.49 o 
  -3   8  11        0.06        0.92      1.44 o 
  -2   8  11       34.55       34.53      2.01 o 
  -1   8  11       22.39       22.72      1.98 o 
   0   8  11        0.57        0.16      1.25 o 
   1   8  11       15.14       10.92      2.67 o 
   2   8  11        0.41        1.92      2.73 o 
   3   8  11       14.85       20.74      2.64 o 
  -3   9  11       15.60       18.42      3.34 o 
  -2   9  11        0.49        0.72      1.11 o 
  -1   9  11        4.53        3.70      1.98 o 
   0   9  11        5.10        3.95      2.02 o 
   1   9  11       21.34       18.13      3.49 o 
   2   9  11       20.22       20.09      3.13 o 
   3   9  11        0.36        1.00      2.40 o 
  -1  10  11        1.49        2.91      2.67 o 
   0  10  11       16.36       15.19      2.66 o 
   1  10  11       24.49       12.97      3.34 o 
  -5   0  12        0.00       -3.13      3.13 o 
  -4   0  12       43.54       43.49      4.17 o 
  -3   0  12        6.99        4.22      2.40 o 
  -2   0  12       46.71       47.14      4.17 o 
  -1   0  12      107.90      124.55      8.87 o 
   0   0  12        8.53        7.31      5.04 o 
   1   0  12      113.14      121.07      6.44 o 
   2   0  12      124.16      137.95     10.09 o 
   3   0  12       32.99       37.57      7.13 o 
   4   0  12       93.62      110.29      6.96 o 
   5   0  12       42.18       44.88      8.18 o 
  -4   1  12        1.42        1.66      1.59 o 
  -3   1  12       41.44       40.11      2.45 o 
  -2   1  12       17.46       22.22      3.81 o 
  -1   1  12       10.51       11.60      2.68 o 
   0   1  12       35.83       46.20      3.86 o 
   1   1  12       10.38        9.03      2.84 o 
   2   1  12       22.60       28.56      3.76 o 
   3   1  12       23.59       28.80      3.60 o 
   4   1  12        8.47       16.09      4.79 o 
   5   1  12        0.26        2.60      2.84 o 
  -4   2  12        0.16        0.42      2.06 o 
  -3   2  12        2.13        0.68      1.09 o 
  -2   2  12        7.73        1.44      1.14 o 
  -1   2  12        1.44        1.73      2.44 o 
   0   2  12        0.77       -2.39      2.39 o 
   1   2  12        1.60       -1.25      2.32 o 
   2   2  12        3.66        2.74      3.57 o 
   3   2  12       10.99       13.01      3.37 o 
   4   2  12       14.42       12.89      3.50 o 
  -4   3  12        0.86        0.29      1.76 o 
  -3   3  12        3.86        2.99      1.87 o 
  -2   3  12       27.98       27.27      2.52 o 
  -1   3  12        0.37       -1.74      2.97 o 
   0   3  12       30.02       30.35      3.33 o 
   1   3  12        8.04       11.20      3.91 o 
   2   3  12        0.42        0.58      1.96 o 
   3   3  12       50.46       50.36      5.72 o 
   4   3  12       28.86       36.86      4.70 o 
  -4   4  12       10.72       11.09      2.45 o 
  -3   4  12        8.43        1.76      1.69 o 
  -2   4  12       17.62       10.41      3.15 o 
  -1   4  12      137.80      150.58      6.90 o 
   0   4  12       20.52       25.89      4.78 o 
   1   4  12       50.57       53.75      3.44 o 
   2   4  12       74.94       92.09      8.09 o 
   3   4  12        3.38        5.56      2.52 o 
   4   4  12       95.39      104.73      5.95 o 
  -3   5  12        4.05        1.89      2.63 o 
  -2   5  12        9.15        8.98      3.31 o 
  -1   5  12        7.69       11.32      2.97 o 
   0   5  12       51.87       64.99      5.76 o 
   1   5  12        0.59        1.40      2.46 o 
   2   5  12        2.36        4.86      2.92 o 
   3   5  12       22.98       28.60      5.28 o 
  -3   6  12       21.52       20.05      3.78 o 
  -2   6  12        0.13        1.88      1.50 o 
  -1   6  12        4.97        7.31      4.52 o 
   0   6  12        7.79        6.13      3.80 o 
   1   6  12       15.75       20.40      3.80 o 
   2   6  12       24.99       23.15      3.78 o 
   3   6  12        0.35        1.49      2.92 o 
  -2   7  12        1.98        0.93      1.87 o 
  -1   7  12        0.00       -0.52      3.48 o 
   0   7  12        6.13        7.36      3.13 o 
   1   7  12        9.85        9.78      4.26 o 
   2   7  12        3.80        1.89      2.99 o 
   0   8  12       40.98       46.45      4.70 o 
   1   1  13       41.83       42.79      5.22 o 
   2   1  13       46.49       61.74      8.09 o 
   1   2  13        6.59        8.00      6.26 o 
   2   2  13       43.84       43.14      5.39 o 
   1   3  13       29.18       34.37      4.08 o 
   2   3  13       45.47       71.81      5.06 o 
  -1   4  13        6.19        5.57      2.96 o 
   0   4  13        3.74        3.48      2.96 o 
   1   4  13        0.16        3.37      3.84 o 
                                                 
